# Supplementary material for: Consequences of chronic bacterial infection in Drosophila melanogaster
Source: PLoS One. 2019 Oct 24;14(10):e0224440. doi: 10.1371/journal.pone.0224440 (PMC6812774; doi:10.1371/journal.pone.0224440)
Supplement: S1 File — This compressed folder contains all of the data for the manuscript and the data files are titled with their corresponding figure panel. (ZIP) [file pone.0224440.s002.zip]

Archive with 19 entries (19 files):
- Data for Publication/Fig1A_Data.csv
- Data for Publication/Fig1B_Data.csv
- Data for Publication/Fig1C_Data.csv
- Data for Publication/Fig2A_Data.csv
- Data for Publication/Fig2B_Data.csv
- Data for Publication/Fig2C_Data.csv
- Data for Publication/Fig3A_Data.csv
- Data for Publication/Fig4A_Data.csv
- Data for Publication/Fig4B_Data.csv
- Data for Publication/Fig4C_Data.csv
- Data for Publication/Fig4D_Data.csv
- Data for Publication/Fig4E_Data.csv
- Data for Publication/Fig4F_Data.csv
- Data for Publication/Fig4G_Data.csv
- Data for Publication/Fig4H_Data.csv
- Data for Publication/Fig4I_Data.csv
- Data for Publication/Fig5A_Data.txt
- Data for Publication/Fig5B_Data.txt
- Data for Publication/Fig5C_Data.txt
