# Supplementary material for: Consequences of chronic bacterial infection in Drosophila melanogaster
Source: PLoS One. 2019 Oct 24;14(10):e0224440. doi: 10.1371/journal.pone.0224440 (PMC6812774; doi:10.1371/journal.pone.0224440)
Supplement: S1 File — This compressed folder contains all of the data for the manuscript and the data files are titled with their corresponding figure panel. (ZIP) [file pone.0224440.s002.zip › Data for Publication/Fig1B_Data.csv]

replicate	condition	infection	mortality	absorbance	vial	time	status
1	media	media	low	0	1	14	0
1	media	media	low	0	1	14	0
1	media	media	low	0	1	14	0
1	media	media	low	0	1	14	0
1	media	media	low	0	1	14	0
1	media	media	low	0	1	14	0
1	media	media	low	0	1	14	0
1	media	media	low	0	1	14	0
1	media	media	low	0	1	14	0
1	media	media	low	0	1	14	0
1	media	media	low	0	1	14	0
1	media	media	low	0	1	14	0
1	media	media	low	0	1	14	0
1	media	media	low	0	1	14	0
1	media	media	low	0	1	14	0
1	media	media	low	0	1	14	0
1	media	media	low	0	1	14	0
1	media	media	low	0	1	14	0
1	media	media	low	0	2	14	0
1	media	media	low	0	2	14	0
1	media	media	low	0	2	14	0
1	media	media	low	0	2	14	0
1	media	media	low	0	2	14	0
1	media	media	low	0	2	14	0
1	media	media	low	0	2	14	0
1	media	media	low	0	2	14	0
1	media	media	low	0	2	14	0
1	media	media	low	0	2	14	0
1	media	media	low	0	2	14	0
1	media	media	low	0	2	14	0
1	media	media	low	0	2	14	0
1	media	media	low	0	2	14	0
1	media	media	low	0	2	14	0
1	media	media	low	0	2	14	0
1	media	media	low	0	2	14	0
1	media	media	low	0	2	14	0
1	media	media	low	0	2	14	0
1	media	media	low	0	2	14	0
1	0.001	infected	low	0.001	13	14	0
1	0.001	infected	low	0.001	13	14	0
1	0.001	infected	low	0.001	13	14	0
1	0.001	infected	low	0.001	13	14	0
1	0.001	infected	low	0.001	13	14	0
1	0.001	infected	low	0.001	13	14	0
1	0.001	infected	low	0.001	13	14	0
1	0.001	infected	low	0.001	13	14	0
1	0.001	infected	low	0.001	13	14	0
1	0.001	infected	low	0.001	13	14	0
1	0.001	infected	low	0.001	13	14	0
1	0.001	infected	low	0.001	13	14	0
1	0.001	infected	low	0.001	13	14	0
1	0.001	infected	low	0.001	13	14	0
1	0.001	infected	low	0.001	13	14	0
1	0.001	infected	low	0.001	13	14	0
1	0.001	infected	low	0.001	13	14	0
1	0.001	infected	low	0.001	13	14	0
1	0.001	infected	low	0.001	13	14	0
1	0.001	infected	low	0.001	14	14	0
1	0.001	infected	low	0.001	14	14	0
1	0.001	infected	low	0.001	14	14	0
1	0.001	infected	low	0.001	14	14	0
1	0.001	infected	low	0.001	14	14	0
1	0.001	infected	low	0.001	14	14	0
1	0.001	infected	low	0.001	14	14	0
1	0.001	infected	low	0.001	14	14	0
1	0.001	infected	low	0.001	14	14	0
1	0.001	infected	low	0.001	14	14	0
1	0.001	infected	low	0.001	14	14	0
1	0.001	infected	low	0.001	14	14	0
1	0.001	infected	low	0.001	14	14	0
1	0.001	infected	low	0.001	14	14	0
1	0.001	infected	low	0.001	14	14	0
1	0.01	infected	low	0.01	15	14	0
1	0.01	infected	low	0.01	15	14	0
1	0.01	infected	low	0.01	15	14	0
1	0.01	infected	low	0.01	15	14	0
1	0.01	infected	low	0.01	15	14	0
1	0.01	infected	low	0.01	15	14	0
1	0.01	infected	low	0.01	15	14	0
1	0.01	infected	low	0.01	15	14	0
1	0.01	infected	low	0.01	15	14	0
1	0.01	infected	low	0.01	15	14	0
1	0.01	infected	low	0.01	15	14	0
1	0.01	infected	low	0.01	15	14	0
1	0.01	infected	low	0.01	15	14	0
1	0.01	infected	low	0.01	15	14	0
1	0.01	infected	low	0.01	15	14	0
1	0.01	infected	low	0.01	15	14	0
1	0.01	infected	low	0.01	15	14	0
1	0.01	infected	low	0.01	15	14	0
1	0.01	infected	low	0.01	15	14	0
1	0.01	infected	low	0.01	16	14	0
1	0.01	infected	low	0.01	16	14	0
1	0.01	infected	low	0.01	16	14	0
1	0.01	infected	low	0.01	16	14	0
1	0.01	infected	low	0.01	16	14	0
1	0.01	infected	low	0.01	16	14	0
1	0.01	infected	low	0.01	16	14	0
1	0.01	infected	low	0.01	16	14	0
1	0.01	infected	low	0.01	16	14	0
1	0.01	infected	low	0.01	16	14	0
1	0.01	infected	low	0.01	16	14	0
1	0.01	infected	low	0.01	16	14	0
1	0.01	infected	low	0.01	16	14	0
1	0.01	infected	low	0.01	16	14	0
1	0.01	infected	low	0.01	16	14	0
1	0.01	infected	low	0.01	16	14	0
1	0.01	infected	low	0.01	16	14	0
1	0.01	infected	low	0.01	16	14	0
1	0.01	infected	low	0.01	16	14	0
1	0.01	infected	low	0.01	16	14	0
1	0.1	infected	low	0.1	17	14	0
1	0.1	infected	low	0.1	17	14	0
1	0.1	infected	low	0.1	17	14	0
1	0.1	infected	low	0.1	17	14	0
1	0.1	infected	low	0.1	17	14	0
1	0.1	infected	low	0.1	17	14	0
1	0.1	infected	low	0.1	17	14	0
1	0.1	infected	low	0.1	17	14	0
1	0.1	infected	low	0.1	17	14	0
1	0.1	infected	low	0.1	17	14	0
1	0.1	infected	low	0.1	17	14	0
1	0.1	infected	low	0.1	17	14	0
1	0.1	infected	low	0.1	17	14	0
1	0.1	infected	low	0.1	17	14	0
1	0.1	infected	low	0.1	17	14	0
1	0.1	infected	low	0.1	17	14	0
1	0.1	infected	low	0.1	17	14	0
1	0.1	infected	low	0.1	18	14	0
1	0.1	infected	low	0.1	18	14	0
1	0.1	infected	low	0.1	18	14	0
1	0.1	infected	low	0.1	18	14	0
1	0.1	infected	low	0.1	18	14	0
1	0.1	infected	low	0.1	18	14	0
1	0.1	infected	low	0.1	18	14	0
1	0.1	infected	low	0.1	18	14	0
1	0.1	infected	low	0.1	18	14	0
1	0.1	infected	low	0.1	18	14	0
1	0.1	infected	low	0.1	18	14	0
1	0.1	infected	low	0.1	18	14	0
1	0.1	infected	low	0.1	18	14	0
1	0.1	infected	low	0.1	18	14	0
1	0.1	infected	low	0.1	18	14	0
1	0.1	infected	low	0.1	18	14	0
1	0.1	infected	low	0.1	18	14	0
1	0.1	infected	low	0.1	18	14	0
1	0.5	infected	low	0.5	19	14	0
1	0.5	infected	low	0.5	19	14	0
1	0.5	infected	low	0.5	19	14	0
1	0.5	infected	low	0.5	19	14	0
1	0.5	infected	low	0.5	19	14	0
1	0.5	infected	low	0.5	19	14	0
1	0.5	infected	low	0.5	19	14	0
1	0.5	infected	low	0.5	19	14	0
1	0.5	infected	low	0.5	19	14	0
1	0.5	infected	low	0.5	19	14	0
1	0.5	infected	low	0.5	19	14	0
1	0.5	infected	low	0.5	20	14	0
1	0.5	infected	low	0.5	20	14	0
1	0.5	infected	low	0.5	20	14	0
1	0.5	infected	low	0.5	20	14	0
1	0.5	infected	low	0.5	20	14	0
1	0.5	infected	low	0.5	20	14	0
1	0.5	infected	low	0.5	20	14	0
1	0.5	infected	low	0.5	20	14	0
1	0.5	infected	low	0.5	20	14	0
1	0.5	infected	low	0.5	20	14	0
1	0.5	infected	low	0.5	20	14	0
1	0.5	infected	low	0.5	20	14	0
1	0.5	infected	low	0.5	20	14	0
1	media	media	low	0	1	1	1
1	0.001	infected	low	0.001	14	1	1
1	0.001	infected	low	0.001	14	1	1
1	0.001	infected	low	0.001	14	6	1
1	0.001	infected	low	0.001	14	13	1
1	0.001	infected	low	0.001	14	13	1
1	0.01	infected	low	0.01	16	2	1
1	0.1	infected	low	0.1	17	1	1
1	0.1	infected	low	0.1	17	3	1
1	0.1	infected	low	0.1	17	12	1
1	0.1	infected	low	0.1	18	7	1
1	0.1	infected	low	0.1	18	13	1
1	0.5	infected	low	0.5	19	3	1
1	0.5	infected	low	0.5	19	3	1
1	0.5	infected	low	0.5	19	8	1
1	0.5	infected	low	0.5	19	9	1
1	0.5	infected	low	0.5	19	10	1
1	0.5	infected	low	0.5	19	12	1
1	0.5	infected	low	0.5	19	12	1
1	0.5	infected	low	0.5	19	12	1
1	0.5	infected	low	0.5	19	13	1
1	0.5	infected	low	0.5	20	7	1
1	0.5	infected	low	0.5	20	10	1
1	0.5	infected	low	0.5	20	10	1
1	0.5	infected	low	0.5	20	11	1
1	0.5	infected	low	0.5	20	12	1
1	0.5	infected	low	0.5	20	13	1
1	0.5	infected	low	0.5	20	13	1
1	0.5	infected	low	0.5	20	13	1
1	5	infected	high	5	21	1	1
1	5	infected	high	5	21	1	1
1	5	infected	high	5	21	1	1
1	5	infected	high	5	21	1	1
1	5	infected	high	5	21	1	1
1	5	infected	high	5	21	1	1
1	5	infected	high	5	21	1	1
1	5	infected	high	5	21	1	1
1	5	infected	high	5	21	1	1
1	5	infected	high	5	21	1	1
1	5	infected	high	5	21	1	1
1	5	infected	high	5	21	1	1
1	5	infected	high	5	21	1	1
1	5	infected	high	5	21	1	1
1	5	infected	high	5	21	1	1
1	5	infected	high	5	21	2	1
1	5	infected	high	5	21	5	1
1	5	infected	high	5	21	6	1
1	5	infected	high	5	22	1	1
1	5	infected	high	5	22	1	1
1	5	infected	high	5	22	1	1
1	5	infected	high	5	22	1	1
1	5	infected	high	5	22	1	1
1	5	infected	high	5	22	1	1
1	5	infected	high	5	22	1	1
1	5	infected	high	5	22	1	1
1	5	infected	high	5	22	1	1
1	5	infected	high	5	22	1	1
1	5	infected	high	5	22	1	1
1	5	infected	high	5	22	1	1
1	5	infected	high	5	22	1	1
1	5	infected	high	5	22	2	1
1	5	infected	high	5	22	2	1
1	5	infected	high	5	22	2	1
1	5	infected	high	5	22	5	1
1	5	infected	high	5	22	5	1
1	5	infected	high	5	22	6	1
1	5	infected	high	5	22	7	1
2	media	media	low	0	1	14	0
2	media	media	low	0	1	14	0
2	media	media	low	0	1	14	0
2	media	media	low	0	1	14	0
2	media	media	low	0	1	14	0
2	media	media	low	0	1	14	0
2	media	media	low	0	1	14	0
2	media	media	low	0	1	14	0
2	media	media	low	0	1	14	0
2	media	media	low	0	1	14	0
2	media	media	low	0	1	14	0
2	media	media	low	0	1	14	0
2	media	media	low	0	1	14	0
2	media	media	low	0	1	14	0
2	media	media	low	0	1	14	0
2	media	media	low	0	1	14	0
2	media	media	low	0	1	14	0
2	media	media	low	0	1	14	0
2	media	media	low	0	1	14	0
2	media	media	low	0	2	14	0
2	media	media	low	0	2	14	0
2	media	media	low	0	2	14	0
2	media	media	low	0	2	14	0
2	media	media	low	0	2	14	0
2	media	media	low	0	2	14	0
2	media	media	low	0	2	14	0
2	media	media	low	0	2	14	0
2	media	media	low	0	2	14	0
2	media	media	low	0	2	14	0
2	media	media	low	0	2	14	0
2	media	media	low	0	2	14	0
2	media	media	low	0	2	14	0
2	media	media	low	0	2	14	0
2	media	media	low	0	2	14	0
2	media	media	low	0	2	14	0
2	media	media	low	0	2	14	0
2	media	media	low	0	2	14	0
2	media	media	low	0	2	14	0
2	media	media	low	0	2	14	0
2	0.001	infected	low	0.001	3	14	0
2	0.001	infected	low	0.001	3	14	0
2	0.001	infected	low	0.001	3	14	0
2	0.001	infected	low	0.001	3	14	0
2	0.001	infected	low	0.001	3	14	0
2	0.001	infected	low	0.001	3	14	0
2	0.001	infected	low	0.001	3	14	0
2	0.001	infected	low	0.001	3	14	0
2	0.001	infected	low	0.001	3	14	0
2	0.001	infected	low	0.001	3	14	0
2	0.001	infected	low	0.001	3	14	0
2	0.001	infected	low	0.001	3	14	0
2	0.001	infected	low	0.001	3	14	0
2	0.001	infected	low	0.001	3	14	0
2	0.001	infected	low	0.001	3	14	0
2	0.001	infected	low	0.001	3	14	0
2	0.001	infected	low	0.001	3	14	0
2	0.001	infected	low	0.001	3	14	0
2	0.001	infected	low	0.001	3	14	0
2	0.001	infected	low	0.001	4	14	0
2	0.001	infected	low	0.001	4	14	0
2	0.001	infected	low	0.001	4	14	0
2	0.001	infected	low	0.001	4	14	0
2	0.001	infected	low	0.001	4	14	0
2	0.001	infected	low	0.001	4	14	0
2	0.001	infected	low	0.001	4	14	0
2	0.001	infected	low	0.001	4	14	0
2	0.001	infected	low	0.001	4	14	0
2	0.001	infected	low	0.001	4	14	0
2	0.001	infected	low	0.001	4	14	0
2	0.001	infected	low	0.001	4	14	0
2	0.001	infected	low	0.001	4	14	0
2	0.001	infected	low	0.001	4	14	0
2	0.001	infected	low	0.001	4	14	0
2	0.001	infected	low	0.001	4	14	0
2	0.001	infected	low	0.001	4	14	0
2	0.001	infected	low	0.001	4	14	0
2	0.001	infected	low	0.001	4	14	0
2	0.01	infected	low	0.01	5	14	0
2	0.01	infected	low	0.01	5	14	0
2	0.01	infected	low	0.01	5	14	0
2	0.01	infected	low	0.01	5	14	0
2	0.01	infected	low	0.01	5	14	0
2	0.01	infected	low	0.01	5	14	0
2	0.01	infected	low	0.01	5	14	0
2	0.01	infected	low	0.01	5	14	0
2	0.01	infected	low	0.01	5	14	0
2	0.01	infected	low	0.01	5	14	0
2	0.01	infected	low	0.01	5	14	0
2	0.01	infected	low	0.01	5	14	0
2	0.01	infected	low	0.01	5	14	0
2	0.01	infected	low	0.01	5	14	0
2	0.01	infected	low	0.01	5	14	0
2	0.01	infected	low	0.01	5	14	0
2	0.01	infected	low	0.01	5	14	0
2	0.01	infected	low	0.01	5	14	0
2	0.01	infected	low	0.01	5	14	0
2	0.01	infected	low	0.01	5	14	0
2	0.01	infected	low	0.01	6	14	0
2	0.01	infected	low	0.01	6	14	0
2	0.01	infected	low	0.01	6	14	0
2	0.01	infected	low	0.01	6	14	0
2	0.01	infected	low	0.01	6	14	0
2	0.01	infected	low	0.01	6	14	0
2	0.01	infected	low	0.01	6	14	0
2	0.01	infected	low	0.01	6	14	0
2	0.01	infected	low	0.01	6	14	0
2	0.01	infected	low	0.01	6	14	0
2	0.01	infected	low	0.01	6	14	0
2	0.01	infected	low	0.01	6	14	0
2	0.01	infected	low	0.01	6	14	0
2	0.01	infected	low	0.01	6	14	0
2	0.01	infected	low	0.01	6	14	0
2	0.01	infected	low	0.01	6	14	0
2	0.01	infected	low	0.01	6	14	0
2	0.01	infected	low	0.01	6	14	0
2	0.1	infected	low	0.1	7	14	0
2	0.1	infected	low	0.1	7	14	0
2	0.1	infected	low	0.1	7	14	0
2	0.1	infected	low	0.1	7	14	0
2	0.1	infected	low	0.1	7	14	0
2	0.1	infected	low	0.1	7	14	0
2	0.1	infected	low	0.1	7	14	0
2	0.1	infected	low	0.1	7	14	0
2	0.1	infected	low	0.1	7	14	0
2	0.1	infected	low	0.1	7	14	0
2	0.1	infected	low	0.1	7	14	0
2	0.1	infected	low	0.1	7	14	0
2	0.1	infected	low	0.1	7	14	0
2	0.1	infected	low	0.1	7	14	0
2	0.1	infected	low	0.1	7	14	0
2	0.1	infected	low	0.1	7	14	0
2	0.1	infected	low	0.1	7	14	0
2	0.1	infected	low	0.1	7	14	0
2	0.1	infected	low	0.1	7	14	0
2	0.1	infected	low	0.1	8	14	0
2	0.1	infected	low	0.1	8	14	0
2	0.1	infected	low	0.1	8	14	0
2	0.1	infected	low	0.1	8	14	0
2	0.1	infected	low	0.1	8	14	0
2	0.1	infected	low	0.1	8	14	0
2	0.1	infected	low	0.1	8	14	0
2	0.1	infected	low	0.1	8	14	0
2	0.1	infected	low	0.1	8	14	0
2	0.1	infected	low	0.1	8	14	0
2	0.1	infected	low	0.1	8	14	0
2	0.1	infected	low	0.1	8	14	0
2	0.1	infected	low	0.1	8	14	0
2	0.1	infected	low	0.1	8	14	0
2	0.1	infected	low	0.1	8	14	0
2	0.1	infected	low	0.1	8	14	0
2	0.1	infected	low	0.1	8	14	0
2	0.5	infected	low	0.5	9	14	0
2	0.5	infected	low	0.5	9	14	0
2	0.5	infected	low	0.5	9	14	0
2	0.5	infected	low	0.5	9	14	0
2	0.5	infected	low	0.5	9	14	0
2	0.5	infected	low	0.5	9	14	0
2	0.5	infected	low	0.5	9	14	0
2	0.5	infected	low	0.5	9	14	0
2	0.5	infected	low	0.5	9	14	0
2	0.5	infected	low	0.5	9	14	0
2	0.5	infected	low	0.5	9	14	0
2	0.5	infected	low	0.5	9	14	0
2	0.5	infected	low	0.5	9	14	0
2	0.5	infected	low	0.5	9	14	0
2	0.5	infected	low	0.5	10	14	0
2	0.5	infected	low	0.5	10	14	0
2	0.5	infected	low	0.5	10	14	0
2	0.5	infected	low	0.5	10	14	0
2	0.5	infected	low	0.5	10	14	0
2	0.5	infected	low	0.5	10	14	0
2	0.5	infected	low	0.5	10	14	0
2	0.5	infected	low	0.5	10	14	0
2	0.5	infected	low	0.5	10	14	0
2	0.5	infected	low	0.5	10	14	0
2	0.5	infected	low	0.5	10	14	0
2	0.5	infected	low	0.5	10	14	0
2	0.5	infected	low	0.5	10	14	0
2	0.5	infected	low	0.5	10	14	0
2	0.5	infected	low	0.5	10	14	0
2	0.5	infected	low	0.5	10	14	0
2	media	media	low	0	1	4	1
2	0.01	infected	low	0.01	6	7	1
2	0.1	infected	low	0.1	7	6	1
2	0.1	infected	low	0.1	8	2	1
2	0.1	infected	low	0.1	8	8	1
2	0.1	infected	low	0.1	8	8	1
2	0.5	infected	low	0.5	9	2	1
2	0.5	infected	low	0.5	9	2	1
2	0.5	infected	low	0.5	9	6	1
2	0.5	infected	low	0.5	9	7	1
2	0.5	infected	low	0.5	9	11	1
2	0.5	infected	low	0.5	9	12	1
2	0.5	infected	low	0.5	10	1	1
2	0.5	infected	low	0.5	10	1	1
2	0.5	infected	low	0.5	10	6	1
2	0.5	infected	low	0.5	10	11	1
2	5	infected	high	5	11	1	1
2	5	infected	high	5	11	1	1
2	5	infected	high	5	11	2	1
2	5	infected	high	5	11	2	1
2	5	infected	high	5	11	2	1
2	5	infected	high	5	11	2	1
2	5	infected	high	5	11	2	1
2	5	infected	high	5	11	7	1
2	5	infected	high	5	11	9	1
2	5	infected	high	5	11	10	1
2	5	infected	high	5	12	1	1
2	5	infected	high	5	12	1	1
2	5	infected	high	5	12	1	1
2	5	infected	high	5	12	1	1
2	5	infected	high	5	12	1	1
2	5	infected	high	5	12	1	1
2	5	infected	high	5	12	1	1
2	5	infected	high	5	12	1	1
2	5	infected	high	5	12	1	1
2	5	infected	high	5	12	1	1
2	5	infected	high	5	12	1	1
2	5	infected	high	5	12	1	1
2	5	infected	high	5	12	1	1
2	5	infected	high	5	12	1	1
2	5	infected	high	5	12	1	1
2	5	infected	high	5	12	1	1
2	5	infected	high	5	12	2	1
2	5	infected	high	5	12	2	1
2	5	infected	high	5	12	2	1
2	5	infected	high	5	12	2	1
3	media	media	low	0	1	14	0
3	media	media	low	0	1	14	0
3	media	media	low	0	1	14	0
3	media	media	low	0	1	14	0
3	media	media	low	0	1	14	0
3	media	media	low	0	1	14	0
3	media	media	low	0	1	14	0
3	media	media	low	0	1	14	0
3	media	media	low	0	1	14	0
3	media	media	low	0	1	14	0
3	media	media	low	0	1	14	0
3	media	media	low	0	1	14	0
3	media	media	low	0	1	14	0
3	media	media	low	0	1	14	0
3	media	media	low	0	2	14	0
3	media	media	low	0	2	14	0
3	media	media	low	0	2	14	0
3	media	media	low	0	2	14	0
3	media	media	low	0	2	14	0
3	media	media	low	0	2	14	0
3	media	media	low	0	2	14	0
3	media	media	low	0	2	14	0
3	media	media	low	0	2	14	0
3	media	media	low	0	2	14	0
3	media	media	low	0	2	14	0
3	media	media	low	0	2	14	0
3	media	media	low	0	2	14	0
3	media	media	low	0	2	14	0
3	media	media	low	0	2	14	0
3	media	media	low	0	2	14	0
3	0.001	infected	low	0.001	13	14	0
3	0.001	infected	low	0.001	13	14	0
3	0.001	infected	low	0.001	13	14	0
3	0.001	infected	low	0.001	13	14	0
3	0.001	infected	low	0.001	13	14	0
3	0.001	infected	low	0.001	13	14	0
3	0.001	infected	low	0.001	13	14	0
3	0.001	infected	low	0.001	13	14	0
3	0.001	infected	low	0.001	13	14	0
3	0.001	infected	low	0.001	13	14	0
3	0.001	infected	low	0.001	13	14	0
3	0.001	infected	low	0.001	13	14	0
3	0.001	infected	low	0.001	13	14	0
3	0.001	infected	low	0.001	13	14	0
3	0.001	infected	low	0.001	13	14	0
3	0.001	infected	low	0.001	13	14	0
3	0.001	infected	low	0.001	13	14	0
3	0.001	infected	low	0.001	14	14	0
3	0.001	infected	low	0.001	14	14	0
3	0.001	infected	low	0.001	14	14	0
3	0.001	infected	low	0.001	14	14	0
3	0.001	infected	low	0.001	14	14	0
3	0.001	infected	low	0.001	14	14	0
3	0.001	infected	low	0.001	14	14	0
3	0.001	infected	low	0.001	14	14	0
3	0.001	infected	low	0.001	14	14	0
3	0.001	infected	low	0.001	14	14	0
3	0.001	infected	low	0.001	14	14	0
3	0.001	infected	low	0.001	14	14	0
3	0.001	infected	low	0.001	14	14	0
3	0.001	infected	low	0.001	14	14	0
3	0.001	infected	low	0.001	14	14	0
3	0.001	infected	low	0.001	14	14	0
3	0.001	infected	low	0.001	14	14	0
3	0.01	infected	low	0.01	15	14	0
3	0.01	infected	low	0.01	15	14	0
3	0.01	infected	low	0.01	15	14	0
3	0.01	infected	low	0.01	15	14	0
3	0.01	infected	low	0.01	15	14	0
3	0.01	infected	low	0.01	15	14	0
3	0.01	infected	low	0.01	15	14	0
3	0.01	infected	low	0.01	15	14	0
3	0.01	infected	low	0.01	15	14	0
3	0.01	infected	low	0.01	15	14	0
3	0.01	infected	low	0.01	15	14	0
3	0.01	infected	low	0.01	15	14	0
3	0.01	infected	low	0.01	15	14	0
3	0.01	infected	low	0.01	15	14	0
3	0.01	infected	low	0.01	15	14	0
3	0.01	infected	low	0.01	16	14	0
3	0.01	infected	low	0.01	16	14	0
3	0.01	infected	low	0.01	16	14	0
3	0.01	infected	low	0.01	16	14	0
3	0.01	infected	low	0.01	16	14	0
3	0.01	infected	low	0.01	16	14	0
3	0.01	infected	low	0.01	16	14	0
3	0.01	infected	low	0.01	16	14	0
3	0.01	infected	low	0.01	16	14	0
3	0.01	infected	low	0.01	16	14	0
3	0.01	infected	low	0.01	16	14	0
3	0.01	infected	low	0.01	16	14	0
3	0.01	infected	low	0.01	16	14	0
3	0.01	infected	low	0.01	16	14	0
3	0.01	infected	low	0.01	16	14	0
3	0.1	infected	low	0.1	17	14	0
3	0.1	infected	low	0.1	17	14	0
3	0.1	infected	low	0.1	17	14	0
3	0.1	infected	low	0.1	17	14	0
3	0.1	infected	low	0.1	17	14	0
3	0.1	infected	low	0.1	17	14	0
3	0.1	infected	low	0.1	17	14	0
3	0.1	infected	low	0.1	17	14	0
3	0.1	infected	low	0.1	17	14	0
3	0.1	infected	low	0.1	17	14	0
3	0.1	infected	low	0.1	17	14	0
3	0.1	infected	low	0.1	17	14	0
3	0.1	infected	low	0.1	17	14	0
3	0.1	infected	low	0.1	17	14	0
3	0.1	infected	low	0.1	17	14	0
3	0.1	infected	low	0.1	17	14	0
3	0.1	infected	low	0.1	17	14	0
3	0.1	infected	low	0.1	17	14	0
3	0.1	infected	low	0.1	18	14	0
3	0.1	infected	low	0.1	18	14	0
3	0.1	infected	low	0.1	18	14	0
3	0.1	infected	low	0.1	18	14	0
3	0.1	infected	low	0.1	18	14	0
3	0.1	infected	low	0.1	18	14	0
3	0.1	infected	low	0.1	18	14	0
3	0.1	infected	low	0.1	18	14	0
3	0.1	infected	low	0.1	18	14	0
3	0.1	infected	low	0.1	18	14	0
3	0.1	infected	low	0.1	18	14	0
3	0.1	infected	low	0.1	18	14	0
3	0.1	infected	low	0.1	18	14	0
3	0.1	infected	low	0.1	18	14	0
3	0.1	infected	low	0.1	18	14	0
3	0.1	infected	low	0.1	18	14	0
3	0.5	infected	low	0.5	19	14	0
3	0.5	infected	low	0.5	19	14	0
3	0.5	infected	low	0.5	19	14	0
3	0.5	infected	low	0.5	19	14	0
3	0.5	infected	low	0.5	19	14	0
3	0.5	infected	low	0.5	19	14	0
3	0.5	infected	low	0.5	19	14	0
3	0.5	infected	low	0.5	19	14	0
3	0.5	infected	low	0.5	19	14	0
3	0.5	infected	low	0.5	19	14	0
3	0.5	infected	low	0.5	19	14	0
3	0.5	infected	low	0.5	19	14	0
3	0.5	infected	low	0.5	19	14	0
3	0.5	infected	low	0.5	19	14	0
3	0.5	infected	low	0.5	19	14	0
3	0.5	infected	low	0.5	19	14	0
3	0.5	infected	low	0.5	20	14	0
3	0.5	infected	low	0.5	20	14	0
3	0.5	infected	low	0.5	20	14	0
3	0.5	infected	low	0.5	20	14	0
3	0.5	infected	low	0.5	20	14	0
3	0.5	infected	low	0.5	20	14	0
3	0.5	infected	low	0.5	20	14	0
3	0.5	infected	low	0.5	20	14	0
3	0.5	infected	low	0.5	20	14	0
3	0.5	infected	low	0.5	20	14	0
3	0.5	infected	low	0.5	20	14	0
3	0.5	infected	low	0.5	20	14	0
3	media	media	low	0	1	8	1
3	media	media	low	0	1	8	1
3	media	media	low	0	1	11	1
3	media	media	low	0	1	12	1
3	media	media	low	0	1	13	1
3	media	media	low	0	2	9	1
3	media	media	low	0	2	11	1
3	media	media	low	0	2	12	1
3	media	media	low	0	2	14	1
3	0.001	infected	low	0.001	13	7	1
3	0.001	infected	low	0.001	13	7	1
3	0.001	infected	low	0.001	13	9	1
3	0.001	infected	low	0.001	13	14	1
3	0.001	infected	low	0.001	14	4	1
3	0.001	infected	low	0.001	14	5	1
3	0.001	infected	low	0.001	14	12	1
3	0.01	infected	low	0.01	15	7	1
3	0.01	infected	low	0.01	15	9	1
3	0.01	infected	low	0.01	15	14	1
3	0.01	infected	low	0.01	16	4	1
3	0.01	infected	low	0.01	16	5	1
3	0.01	infected	low	0.01	16	7	1
3	0.01	infected	low	0.01	16	9	1
3	0.1	infected	low	0.1	17	8	1
3	0.1	infected	low	0.1	17	13	1
3	0.1	infected	low	0.1	18	4	1
3	0.1	infected	low	0.1	18	8	1
3	0.1	infected	low	0.1	18	9	1
3	0.5	infected	low	0.5	19	6	1
3	0.5	infected	low	0.5	19	9	1
3	0.5	infected	low	0.5	19	11	1
3	0.5	infected	low	0.5	19	11	1
3	0.5	infected	low	0.5	20	6	1
3	0.5	infected	low	0.5	20	7	1
3	0.5	infected	low	0.5	20	9	1
3	0.5	infected	low	0.5	20	11	1
3	0.5	infected	low	0.5	20	12	1
3	0.5	infected	low	0.5	20	13	1
3	0.5	infected	low	0.5	20	13	1
3	0.5	infected	low	0.5	20	14	1
3	5	infected	low	5	21	1	1
3	5	infected	low	5	21	1	1
3	5	infected	low	5	21	1	1
3	5	infected	low	5	21	1	1
3	5	infected	low	5	21	1	1
3	5	infected	low	5	21	1	1
3	5	infected	low	5	21	1	1
3	5	infected	low	5	21	1	1
3	5	infected	low	5	21	1	1
3	5	infected	low	5	21	1	1
3	5	infected	low	5	21	1	1
3	5	infected	low	5	21	1	1
3	5	infected	low	5	21	1	1
3	5	infected	low	5	21	1	1
3	5	infected	low	5	21	1	1
3	5	infected	low	5	21	1	1
3	5	infected	low	5	21	2	1
3	5	infected	low	5	21	2	1
3	5	infected	low	5	21	2	1
3	5	infected	low	5	21	2	1
3	5	infected	low	5	21	6	1
3	5	infected	low	5	22	1	1
3	5	infected	low	5	22	1	1
3	5	infected	low	5	22	1	1
3	5	infected	low	5	22	1	1
3	5	infected	low	5	22	1	1
3	5	infected	low	5	22	1	1
3	5	infected	low	5	22	1	1
3	5	infected	low	5	22	1	1
3	5	infected	low	5	22	1	1
3	5	infected	low	5	22	1	1
3	5	infected	low	5	22	1	1
3	5	infected	low	5	22	1	1
3	5	infected	low	5	22	1	1
3	5	infected	low	5	22	1	1
3	5	infected	low	5	22	1	1
3	5	infected	low	5	22	1	1
3	5	infected	low	5	22	1	1
3	5	infected	low	5	22	1	1
3	5	infected	low	5	22	1	1
3	5	infected	low	5	22	2	1
