# Supplementary material for: Consequences of chronic bacterial infection in Drosophila melanogaster
Source: PLoS One. 2019 Oct 24;14(10):e0224440. doi: 10.1371/journal.pone.0224440 (PMC6812774; doi:10.1371/journal.pone.0224440)
Supplement: S1 File — This compressed folder contains all of the data for the manuscript and the data files are titled with their corresponding figure panel. (ZIP) [file pone.0224440.s002.zip › Data for Publication/Fig1C_Data.csv]

replicate	condition	infection	mortality	absorbance	vial	time	status
1	media	media	low	0	1	14	0
1	media	media	low	0	1	14	0
1	media	media	low	0	1	14	0
1	media	media	low	0	1	14	0
1	media	media	low	0	1	14	0
1	media	media	low	0	1	14	0
1	media	media	low	0	1	14	0
1	media	media	low	0	1	14	0
1	media	media	low	0	1	14	0
1	media	media	low	0	1	14	0
1	media	media	low	0	1	14	0
1	media	media	low	0	1	14	0
1	media	media	low	0	1	14	0
1	media	media	low	0	1	14	0
1	media	media	low	0	1	14	0
1	media	media	low	0	1	14	0
1	media	media	low	0	1	14	0
1	media	media	low	0	1	14	0
1	media	media	low	0	2	14	0
1	media	media	low	0	2	14	0
1	media	media	low	0	2	14	0
1	media	media	low	0	2	14	0
1	media	media	low	0	2	14	0
1	media	media	low	0	2	14	0
1	media	media	low	0	2	14	0
1	media	media	low	0	2	14	0
1	media	media	low	0	2	14	0
1	media	media	low	0	2	14	0
1	media	media	low	0	2	14	0
1	media	media	low	0	2	14	0
1	media	media	low	0	2	14	0
1	media	media	low	0	2	14	0
1	media	media	low	0	2	14	0
1	media	media	low	0	2	14	0
1	media	media	low	0	2	14	0
1	media	media	low	0	2	14	0
1	media	media	low	0	2	14	0
1	media	media	low	0	2	14	0
1	0.001	infected	low	0.001	3	14	0
1	0.001	infected	low	0.001	3	14	0
1	0.001	infected	low	0.001	3	14	0
1	0.001	infected	low	0.001	3	14	0
1	0.001	infected	low	0.001	3	14	0
1	0.001	infected	low	0.001	3	14	0
1	0.001	infected	low	0.001	3	14	0
1	0.001	infected	low	0.001	3	14	0
1	0.001	infected	low	0.001	3	14	0
1	0.001	infected	low	0.001	3	14	0
1	0.001	infected	low	0.001	3	14	0
1	0.001	infected	low	0.001	3	14	0
1	0.001	infected	low	0.001	3	14	0
1	0.001	infected	low	0.001	3	14	0
1	0.001	infected	low	0.001	4	14	0
1	0.001	infected	low	0.001	4	14	0
1	0.001	infected	low	0.001	4	14	0
1	0.001	infected	low	0.001	4	14	0
1	0.001	infected	low	0.001	4	14	0
1	0.001	infected	low	0.001	4	14	0
1	0.001	infected	low	0.001	4	14	0
1	0.001	infected	low	0.001	4	14	0
1	0.001	infected	low	0.001	4	14	0
1	0.001	infected	low	0.001	4	14	0
1	0.001	infected	low	0.001	4	14	0
1	0.001	infected	low	0.001	4	14	0
1	0.001	infected	low	0.001	4	14	0
1	0.001	infected	low	0.001	4	14	0
1	0.001	infected	low	0.001	4	14	0
1	0.001	infected	low	0.001	4	14	0
1	0.01	infected	low	0.01	5	14	0
1	0.01	infected	low	0.01	5	14	0
1	0.01	infected	low	0.01	5	14	0
1	0.01	infected	low	0.01	5	14	0
1	0.01	infected	low	0.01	5	14	0
1	0.01	infected	low	0.01	5	14	0
1	0.01	infected	low	0.01	5	14	0
1	0.01	infected	low	0.01	5	14	0
1	0.01	infected	low	0.01	5	14	0
1	0.01	infected	low	0.01	5	14	0
1	0.01	infected	low	0.01	5	14	0
1	0.01	infected	low	0.01	5	14	0
1	0.01	infected	low	0.01	5	14	0
1	0.01	infected	low	0.01	5	14	0
1	0.01	infected	low	0.01	5	14	0
1	0.01	infected	low	0.01	5	14	0
1	0.01	infected	low	0.01	5	14	0
1	0.01	infected	low	0.01	5	14	0
1	0.01	infected	low	0.01	5	14	0
1	0.01	infected	low	0.01	6	14	0
1	0.01	infected	low	0.01	6	14	0
1	0.01	infected	low	0.01	6	14	0
1	0.01	infected	low	0.01	6	14	0
1	0.01	infected	low	0.01	6	14	0
1	0.01	infected	low	0.01	6	14	0
1	0.01	infected	low	0.01	6	14	0
1	0.01	infected	low	0.01	6	14	0
1	0.01	infected	low	0.01	6	14	0
1	0.01	infected	low	0.01	6	14	0
1	0.01	infected	low	0.01	6	14	0
1	0.01	infected	low	0.01	6	14	0
1	0.01	infected	low	0.01	6	14	0
1	0.01	infected	low	0.01	6	14	0
1	0.01	infected	low	0.01	6	14	0
1	0.1	infected	low	0.1	7	14	0
1	0.1	infected	low	0.1	7	14	0
1	0.1	infected	low	0.1	7	14	0
1	0.1	infected	low	0.1	7	14	0
1	0.1	infected	low	0.1	7	14	0
1	0.1	infected	low	0.1	7	14	0
1	0.1	infected	low	0.1	7	14	0
1	0.1	infected	low	0.1	7	14	0
1	0.1	infected	low	0.1	7	14	0
1	0.1	infected	low	0.1	7	14	0
1	0.1	infected	low	0.1	7	14	0
1	0.1	infected	low	0.1	7	14	0
1	0.1	infected	low	0.1	7	14	0
1	0.1	infected	low	0.1	7	14	0
1	0.1	infected	low	0.1	7	14	0
1	0.1	infected	low	0.1	7	14	0
1	0.1	infected	low	0.1	8	14	0
1	0.1	infected	low	0.1	8	14	0
1	0.1	infected	low	0.1	8	14	0
1	0.1	infected	low	0.1	8	14	0
1	0.1	infected	low	0.1	8	14	0
1	0.1	infected	low	0.1	8	14	0
1	0.1	infected	low	0.1	8	14	0
1	0.1	infected	low	0.1	8	14	0
1	0.1	infected	low	0.1	8	14	0
1	0.1	infected	low	0.1	8	14	0
1	0.1	infected	low	0.1	8	14	0
1	0.1	infected	low	0.1	8	14	0
1	0.1	infected	low	0.1	8	14	0
1	0.1	infected	low	0.1	8	14	0
1	0.1	infected	low	0.1	8	14	0
1	0.1	infected	low	0.1	8	14	0
1	0.5	infected	low	0.5	9	14	0
1	0.5	infected	low	0.5	9	14	0
1	0.5	infected	low	0.5	9	14	0
1	0.5	infected	low	0.5	9	14	0
1	0.5	infected	low	0.5	9	14	0
1	0.5	infected	low	0.5	9	14	0
1	0.5	infected	low	0.5	9	14	0
1	0.5	infected	low	0.5	9	14	0
1	0.5	infected	low	0.5	9	14	0
1	0.5	infected	low	0.5	9	14	0
1	0.5	infected	low	0.5	9	14	0
1	0.5	infected	low	0.5	9	14	0
1	0.5	infected	low	0.5	9	14	0
1	0.5	infected	low	0.5	9	14	0
1	0.5	infected	low	0.5	9	14	0
1	0.5	infected	low	0.5	9	14	0
1	0.5	infected	low	0.5	9	14	0
1	0.5	infected	low	0.5	9	14	0
1	0.5	infected	low	0.5	10	14	0
1	0.5	infected	low	0.5	10	14	0
1	0.5	infected	low	0.5	10	14	0
1	0.5	infected	low	0.5	10	14	0
1	0.5	infected	low	0.5	10	14	0
1	0.5	infected	low	0.5	10	14	0
1	0.5	infected	low	0.5	10	14	0
1	0.5	infected	low	0.5	10	14	0
1	0.5	infected	low	0.5	10	14	0
1	0.5	infected	low	0.5	10	14	0
1	0.5	infected	low	0.5	10	14	0
1	0.5	infected	low	0.5	10	14	0
1	0.5	infected	low	0.5	10	14	0
1	0.5	infected	low	0.5	10	14	0
1	0.5	infected	low	0.5	10	14	0
1	0.5	infected	low	0.5	10	14	0
1	0.5	infected	low	0.5	10	14	0
1	media	media	low	0	1	1	1
1	0.001	infected	low	0.001	3	1	1
1	0.001	infected	low	0.001	3	2	1
1	0.001	infected	low	0.001	3	4	1
1	0.001	infected	low	0.001	3	11	1
1	0.001	infected	low	0.001	3	12	1
1	0.001	infected	low	0.001	4	2	1
1	0.001	infected	low	0.001	4	2	1
1	0.001	infected	low	0.001	4	2	1
1	0.001	infected	low	0.001	4	10	1
1	0.01	infected	low	0.01	5	1	1
1	0.01	infected	low	0.01	5	2	1
1	0.01	infected	low	0.01	6	1	1
1	0.01	infected	low	0.01	6	1	1
1	0.01	infected	low	0.01	6	5	1
1	0.01	infected	low	0.01	6	7	1
1	0.01	infected	low	0.01	6	10	1
1	0.1	infected	low	0.1	7	2	1
1	0.1	infected	low	0.1	7	3	1
1	0.1	infected	low	0.1	7	5	1
1	0.1	infected	low	0.1	7	5	1
1	0.1	infected	low	0.1	7	8	1
1	0.1	infected	low	0.1	8	1	1
1	0.1	infected	low	0.1	8	2	1
1	0.5	infected	low	0.5	9	2	1
1	0.5	infected	low	0.5	10	4	1
1	0.5	infected	low	0.5	10	13	1
1	0.5	infected	low	0.5	10	14	1
1	5	infected	high	5	11	1	1
1	5	infected	high	5	11	1	1
1	5	infected	high	5	11	1	1
1	5	infected	high	5	11	1	1
1	5	infected	high	5	11	1	1
1	5	infected	high	5	11	1	1
1	5	infected	high	5	11	1	1
1	5	infected	high	5	11	1	1
1	5	infected	high	5	11	1	1
1	5	infected	high	5	11	1	1
1	5	infected	high	5	11	1	1
1	5	infected	high	5	11	1	1
1	5	infected	high	5	11	1	1
1	5	infected	high	5	11	1	1
1	5	infected	high	5	11	1	1
1	5	infected	high	5	11	1	1
1	5	infected	high	5	11	1	1
1	5	infected	high	5	11	1	1
1	5	infected	high	5	11	1	1
1	5	infected	high	5	12	1	1
1	5	infected	high	5	12	1	1
1	5	infected	high	5	12	1	1
1	5	infected	high	5	12	1	1
1	5	infected	high	5	12	1	1
1	5	infected	high	5	12	1	1
1	5	infected	high	5	12	1	1
1	5	infected	high	5	12	1	1
1	5	infected	high	5	12	1	1
1	5	infected	high	5	12	1	1
1	5	infected	high	5	12	1	1
1	5	infected	high	5	12	1	1
1	5	infected	high	5	12	1	1
1	5	infected	high	5	12	1	1
1	5	infected	high	5	12	1	1
1	5	infected	high	5	12	1	1
1	5	infected	high	5	12	1	1
1	5	infected	high	5	12	1	1
1	5	infected	high	5	12	1	1
1	5	infected	high	5	12	1	1
1	5	infected	high	5	12	1	1
3	media	media	low	0	1	14	0
3	media	media	low	0	1	14	0
3	media	media	low	0	1	14	0
3	media	media	low	0	1	14	0
3	media	media	low	0	1	14	0
3	media	media	low	0	1	14	0
3	media	media	low	0	1	14	0
3	media	media	low	0	1	14	0
3	media	media	low	0	1	14	0
3	media	media	low	0	1	14	0
3	media	media	low	0	1	14	0
3	media	media	low	0	1	14	0
3	media	media	low	0	1	14	0
3	media	media	low	0	1	14	0
3	media	media	low	0	2	14	0
3	media	media	low	0	2	14	0
3	media	media	low	0	2	14	0
3	media	media	low	0	2	14	0
3	media	media	low	0	2	14	0
3	media	media	low	0	2	14	0
3	media	media	low	0	2	14	0
3	media	media	low	0	2	14	0
3	media	media	low	0	2	14	0
3	media	media	low	0	2	14	0
3	media	media	low	0	2	14	0
3	media	media	low	0	2	14	0
3	media	media	low	0	2	14	0
3	media	media	low	0	2	14	0
3	media	media	low	0	2	14	0
3	media	media	low	0	2	14	0
3	0.001	infected	low	0.001	3	14	0
3	0.001	infected	low	0.001	3	14	0
3	0.001	infected	low	0.001	3	14	0
3	0.001	infected	low	0.001	3	14	0
3	0.001	infected	low	0.001	3	14	0
3	0.001	infected	low	0.001	3	14	0
3	0.001	infected	low	0.001	3	14	0
3	0.001	infected	low	0.001	3	14	0
3	0.001	infected	low	0.001	3	14	0
3	0.001	infected	low	0.001	3	14	0
3	0.001	infected	low	0.001	3	14	0
3	0.001	infected	low	0.001	3	14	0
3	0.001	infected	low	0.001	3	14	0
3	0.001	infected	low	0.001	3	14	0
3	0.001	infected	low	0.001	3	14	0
3	0.001	infected	low	0.001	3	14	0
3	0.001	infected	low	0.001	3	14	0
3	0.001	infected	low	0.001	4	14	0
3	0.001	infected	low	0.001	4	14	0
3	0.001	infected	low	0.001	4	14	0
3	0.001	infected	low	0.001	4	14	0
3	0.001	infected	low	0.001	4	14	0
3	0.001	infected	low	0.001	4	14	0
3	0.001	infected	low	0.001	4	14	0
3	0.001	infected	low	0.001	4	14	0
3	0.001	infected	low	0.001	4	14	0
3	0.001	infected	low	0.001	4	14	0
3	0.001	infected	low	0.001	4	14	0
3	0.001	infected	low	0.001	4	14	0
3	0.001	infected	low	0.001	4	14	0
3	0.001	infected	low	0.001	4	14	0
3	0.001	infected	low	0.001	4	14	0
3	0.001	infected	low	0.001	4	14	0
3	0.001	infected	low	0.001	4	14	0
3	0.001	infected	low	0.001	4	14	0
3	0.01	infected	low	0.01	5	14	0
3	0.01	infected	low	0.01	5	14	0
3	0.01	infected	low	0.01	5	14	0
3	0.01	infected	low	0.01	5	14	0
3	0.01	infected	low	0.01	5	14	0
3	0.01	infected	low	0.01	5	14	0
3	0.01	infected	low	0.01	5	14	0
3	0.01	infected	low	0.01	5	14	0
3	0.01	infected	low	0.01	5	14	0
3	0.01	infected	low	0.01	5	14	0
3	0.01	infected	low	0.01	5	14	0
3	0.01	infected	low	0.01	5	14	0
3	0.01	infected	low	0.01	5	14	0
3	0.01	infected	low	0.01	5	14	0
3	0.01	infected	low	0.01	5	14	0
3	0.01	infected	low	0.01	5	14	0
3	0.01	infected	low	0.01	5	14	0
3	0.01	infected	low	0.01	5	14	0
3	0.01	infected	low	0.01	5	14	0
3	0.01	infected	low	0.01	6	14	0
3	0.01	infected	low	0.01	6	14	0
3	0.01	infected	low	0.01	6	14	0
3	0.01	infected	low	0.01	6	14	0
3	0.01	infected	low	0.01	6	14	0
3	0.01	infected	low	0.01	6	14	0
3	0.01	infected	low	0.01	6	14	0
3	0.01	infected	low	0.01	6	14	0
3	0.01	infected	low	0.01	6	14	0
3	0.01	infected	low	0.01	6	14	0
3	0.01	infected	low	0.01	6	14	0
3	0.01	infected	low	0.01	6	14	0
3	0.01	infected	low	0.01	6	14	0
3	0.01	infected	low	0.01	6	14	0
3	0.01	infected	low	0.01	6	14	0
3	0.01	infected	low	0.01	6	14	0
3	0.01	infected	low	0.01	6	14	0
3	0.01	infected	low	0.01	6	14	0
3	0.01	infected	low	0.01	6	14	0
3	0.1	infected	low	0.1	7	14	0
3	0.1	infected	low	0.1	7	14	0
3	0.1	infected	low	0.1	7	14	0
3	0.1	infected	low	0.1	7	14	0
3	0.1	infected	low	0.1	7	14	0
3	0.1	infected	low	0.1	7	14	0
3	0.1	infected	low	0.1	7	14	0
3	0.1	infected	low	0.1	7	14	0
3	0.1	infected	low	0.1	7	14	0
3	0.1	infected	low	0.1	7	14	0
3	0.1	infected	low	0.1	7	14	0
3	0.1	infected	low	0.1	7	14	0
3	0.1	infected	low	0.1	7	14	0
3	0.1	infected	low	0.1	7	14	0
3	0.1	infected	low	0.1	7	14	0
3	0.1	infected	low	0.1	7	14	0
3	0.1	infected	low	0.1	8	14	0
3	0.1	infected	low	0.1	8	14	0
3	0.1	infected	low	0.1	8	14	0
3	0.1	infected	low	0.1	8	14	0
3	0.1	infected	low	0.1	8	14	0
3	0.1	infected	low	0.1	8	14	0
3	0.1	infected	low	0.1	8	14	0
3	0.1	infected	low	0.1	8	14	0
3	0.1	infected	low	0.1	8	14	0
3	0.1	infected	low	0.1	8	14	0
3	0.1	infected	low	0.1	8	14	0
3	0.1	infected	low	0.1	8	14	0
3	0.1	infected	low	0.1	8	14	0
3	0.1	infected	low	0.1	8	14	0
3	0.5	infected	low	0.5	9	14	0
3	0.5	infected	low	0.5	9	14	0
3	0.5	infected	low	0.5	9	14	0
3	0.5	infected	low	0.5	9	14	0
3	0.5	infected	low	0.5	9	14	0
3	0.5	infected	low	0.5	9	14	0
3	0.5	infected	low	0.5	9	14	0
3	0.5	infected	low	0.5	9	14	0
3	0.5	infected	low	0.5	9	14	0
3	0.5	infected	low	0.5	9	14	0
3	0.5	infected	low	0.5	9	14	0
3	0.5	infected	low	0.5	9	14	0
3	0.5	infected	low	0.5	9	14	0
3	0.5	infected	low	0.5	10	14	0
3	0.5	infected	low	0.5	10	14	0
3	0.5	infected	low	0.5	10	14	0
3	0.5	infected	low	0.5	10	14	0
3	0.5	infected	low	0.5	10	14	0
3	0.5	infected	low	0.5	10	14	0
3	0.5	infected	low	0.5	10	14	0
3	0.5	infected	low	0.5	10	14	0
3	0.5	infected	low	0.5	10	14	0
3	0.5	infected	low	0.5	10	14	0
3	0.5	infected	low	0.5	10	14	0
3	0.5	infected	low	0.5	10	14	0
3	0.5	infected	low	0.5	10	14	0
3	0.5	infected	low	0.5	10	14	0
3	0.5	infected	low	0.5	10	14	0
3	0.5	infected	low	0.5	10	14	0
3	0.5	infected	low	0.5	10	14	0
3	5	infected	high	5	11	14	0
3	5	infected	high	5	11	14	0
3	5	infected	high	5	11	14	0
3	5	infected	high	5	11	14	0
3	5	infected	high	5	12	14	0
3	5	infected	high	5	12	14	0
3	5	infected	high	5	12	14	0
3	media	media	low	0	1	8	1
3	media	media	low	0	1	8	1
3	media	media	low	0	1	11	1
3	media	media	low	0	1	12	1
3	media	media	low	0	1	13	1
3	media	media	low	0	2	9	1
3	media	media	low	0	2	11	1
3	media	media	low	0	2	12	1
3	media	media	low	0	2	14	1
3	0.001	infected	low	0.001	3	9	1
3	0.001	infected	low	0.001	4	8	1
3	0.001	infected	low	0.001	4	13	1
3	0.01	infected	low	0.01	5	4	1
3	0.01	infected	low	0.01	5	9	1
3	0.01	infected	low	0.01	5	9	1
3	0.01	infected	low	0.01	5	14	1
3	0.01	infected	low	0.01	6	2	1
3	0.01	infected	low	0.01	6	2	1
3	0.01	infected	low	0.01	6	14	1
3	0.1	infected	low	0.1	7	1	1
3	0.1	infected	low	0.1	7	5	1
3	0.1	infected	low	0.1	7	8	1
3	0.1	infected	low	0.1	7	11	1
3	0.1	infected	low	0.1	7	13	1
3	0.1	infected	low	0.1	8	1	1
3	0.1	infected	low	0.1	8	2	1
3	0.1	infected	low	0.1	8	2	1
3	0.1	infected	low	0.1	8	2	1
3	0.1	infected	low	0.1	8	14	1
3	0.5	infected	low	0.5	9	1	1
3	0.5	infected	low	0.5	9	2	1
3	0.5	infected	low	0.5	9	2	1
3	0.5	infected	low	0.5	9	11	1
3	0.5	infected	low	0.5	9	12	1
3	0.5	infected	low	0.5	9	13	1
3	0.5	infected	low	0.5	9	14	1
3	0.5	infected	low	0.5	10	14	1
3	5	infected	high	5	11	1	1
3	5	infected	high	5	11	1	1
3	5	infected	high	5	11	1	1
3	5	infected	high	5	11	1	1
3	5	infected	high	5	11	1	1
3	5	infected	high	5	11	1	1
3	5	infected	high	5	11	1	1
3	5	infected	high	5	11	1	1
3	5	infected	high	5	11	1	1
3	5	infected	high	5	11	1	1
3	5	infected	high	5	11	1	1
3	5	infected	high	5	11	2	1
3	5	infected	high	5	11	2	1
3	5	infected	high	5	11	2	1
3	5	infected	high	5	11	2	1
3	5	infected	high	5	11	6	1
3	5	infected	high	5	11	9	1
3	5	infected	high	5	12	1	1
3	5	infected	high	5	12	1	1
3	5	infected	high	5	12	1	1
3	5	infected	high	5	12	1	1
3	5	infected	high	5	12	1	1
3	5	infected	high	5	12	1	1
3	5	infected	high	5	12	1	1
3	5	infected	high	5	12	1	1
3	5	infected	high	5	12	1	1
3	5	infected	high	5	12	1	1
3	5	infected	high	5	12	1	1
3	5	infected	high	5	12	2	1
3	5	infected	high	5	12	2	1
3	5	infected	high	5	12	2	1
3	5	infected	high	5	12	2	1
3	5	infected	high	5	12	6	1
3	5	infected	high	5	12	9	1
4	media	media	low	0	1	14	0
4	media	media	low	0	1	14	0
4	media	media	low	0	1	14	0
4	media	media	low	0	1	14	0
4	media	media	low	0	1	14	0
4	media	media	low	0	1	14	0
4	media	media	low	0	1	14	0
4	media	media	low	0	1	14	0
4	media	media	low	0	1	14	0
4	media	media	low	0	1	14	0
4	media	media	low	0	1	14	0
4	media	media	low	0	1	14	0
4	media	media	low	0	1	14	0
4	media	media	low	0	1	14	0
4	media	media	low	0	1	14	0
4	media	media	low	0	1	14	0
4	media	media	low	0	1	14	0
4	media	media	low	0	2	14	0
4	media	media	low	0	2	14	0
4	media	media	low	0	2	14	0
4	media	media	low	0	2	14	0
4	media	media	low	0	2	14	0
4	media	media	low	0	2	14	0
4	media	media	low	0	2	14	0
4	media	media	low	0	2	14	0
4	media	media	low	0	2	14	0
4	media	media	low	0	2	14	0
4	media	media	low	0	2	14	0
4	media	media	low	0	2	14	0
4	media	media	low	0	2	14	0
4	media	media	low	0	2	14	0
4	media	media	low	0	2	14	0
4	media	media	low	0	2	14	0
4	media	media	low	0	2	14	0
4	media	media	low	0	3	14	0
4	media	media	low	0	3	14	0
4	media	media	low	0	3	14	0
4	media	media	low	0	3	14	0
4	media	media	low	0	3	14	0
4	media	media	low	0	3	14	0
4	media	media	low	0	3	14	0
4	media	media	low	0	3	14	0
4	media	media	low	0	3	14	0
4	media	media	low	0	3	14	0
4	media	media	low	0	3	14	0
4	media	media	low	0	3	14	0
4	media	media	low	0	3	14	0
4	media	media	low	0	3	14	0
4	0.001	infected	low	0.001	4	14	0
4	0.001	infected	low	0.001	4	14	0
4	0.001	infected	low	0.001	4	14	0
4	0.001	infected	low	0.001	4	14	0
4	0.001	infected	low	0.001	4	14	0
4	0.001	infected	low	0.001	4	14	0
4	0.001	infected	low	0.001	4	14	0
4	0.001	infected	low	0.001	4	14	0
4	0.001	infected	low	0.001	4	14	0
4	0.001	infected	low	0.001	4	14	0
4	0.001	infected	low	0.001	4	14	0
4	0.001	infected	low	0.001	4	14	0
4	0.001	infected	low	0.001	4	14	0
4	0.001	infected	low	0.001	4	14	0
4	0.001	infected	low	0.001	4	14	0
4	0.001	infected	low	0.001	4	14	0
4	0.001	infected	low	0.001	5	14	0
4	0.001	infected	low	0.001	5	14	0
4	0.001	infected	low	0.001	5	14	0
4	0.001	infected	low	0.001	5	14	0
4	0.001	infected	low	0.001	5	14	0
4	0.001	infected	low	0.001	5	14	0
4	0.001	infected	low	0.001	5	14	0
4	0.001	infected	low	0.001	5	14	0
4	0.001	infected	low	0.001	5	14	0
4	0.001	infected	low	0.001	5	14	0
4	0.001	infected	low	0.001	5	14	0
4	0.001	infected	low	0.001	5	14	0
4	0.001	infected	low	0.001	5	14	0
4	0.001	infected	low	0.001	5	14	0
4	0.001	infected	low	0.001	5	14	0
4	0.001	infected	low	0.001	5	14	0
4	0.001	infected	low	0.001	5	14	0
4	0.001	infected	low	0.001	5	14	0
4	0.01	infected	low	0.01	6	14	0
4	0.01	infected	low	0.01	6	14	0
4	0.01	infected	low	0.01	6	14	0
4	0.01	infected	low	0.01	6	14	0
4	0.01	infected	low	0.01	6	14	0
4	0.01	infected	low	0.01	6	14	0
4	0.01	infected	low	0.01	6	14	0
4	0.01	infected	low	0.01	6	14	0
4	0.01	infected	low	0.01	6	14	0
4	0.01	infected	low	0.01	6	14	0
4	0.01	infected	low	0.01	6	14	0
4	0.01	infected	low	0.01	6	14	0
4	0.01	infected	low	0.01	6	14	0
4	0.01	infected	low	0.01	6	14	0
4	0.01	infected	low	0.01	6	14	0
4	0.01	infected	low	0.01	6	14	0
4	0.01	infected	low	0.01	6	14	0
4	0.01	infected	low	0.01	7	14	0
4	0.01	infected	low	0.01	7	14	0
4	0.01	infected	low	0.01	7	14	0
4	0.01	infected	low	0.01	7	14	0
4	0.01	infected	low	0.01	7	14	0
4	0.01	infected	low	0.01	7	14	0
4	0.01	infected	low	0.01	7	14	0
4	0.01	infected	low	0.01	7	14	0
4	0.01	infected	low	0.01	7	14	0
4	0.01	infected	low	0.01	7	14	0
4	0.01	infected	low	0.01	7	14	0
4	0.01	infected	low	0.01	7	14	0
4	0.01	infected	low	0.01	7	14	0
4	0.01	infected	low	0.01	7	14	0
4	0.01	infected	low	0.01	7	14	0
4	0.01	infected	low	0.01	7	14	0
4	0.01	infected	low	0.01	7	14	0
4	0.1	infected	low	0.1	8	14	0
4	0.1	infected	low	0.1	8	14	0
4	0.1	infected	low	0.1	8	14	0
4	0.1	infected	low	0.1	8	14	0
4	0.1	infected	low	0.1	8	14	0
4	0.1	infected	low	0.1	8	14	0
4	0.1	infected	low	0.1	8	14	0
4	0.1	infected	low	0.1	8	14	0
4	0.1	infected	low	0.1	8	14	0
4	0.1	infected	low	0.1	8	14	0
4	0.1	infected	low	0.1	8	14	0
4	0.1	infected	low	0.1	8	14	0
4	0.1	infected	low	0.1	8	14	0
4	0.1	infected	low	0.1	8	14	0
4	0.1	infected	low	0.1	8	14	0
4	0.1	infected	low	0.1	8	14	0
4	0.1	infected	low	0.1	9	14	0
4	0.1	infected	low	0.1	9	14	0
4	0.1	infected	low	0.1	9	14	0
4	0.1	infected	low	0.1	9	14	0
4	0.1	infected	low	0.1	9	14	0
4	0.1	infected	low	0.1	9	14	0
4	0.1	infected	low	0.1	9	14	0
4	0.1	infected	low	0.1	9	14	0
4	0.1	infected	low	0.1	9	14	0
4	0.1	infected	low	0.1	9	14	0
4	0.1	infected	low	0.1	9	14	0
4	0.1	infected	low	0.1	9	14	0
4	0.1	infected	low	0.1	9	14	0
4	0.1	infected	low	0.1	9	14	0
4	0.1	infected	low	0.1	9	14	0
4	0.5	infected	low	0.5	10	14	0
4	0.5	infected	low	0.5	10	14	0
4	0.5	infected	low	0.5	10	14	0
4	0.5	infected	low	0.5	10	14	0
4	0.5	infected	low	0.5	10	14	0
4	0.5	infected	low	0.5	10	14	0
4	0.5	infected	low	0.5	10	14	0
4	0.5	infected	low	0.5	10	14	0
4	0.5	infected	low	0.5	10	14	0
4	0.5	infected	low	0.5	10	14	0
4	0.5	infected	low	0.5	10	14	0
4	0.5	infected	low	0.5	10	14	0
4	0.5	infected	low	0.5	10	14	0
4	0.5	infected	low	0.5	10	14	0
4	0.5	infected	low	0.5	11	14	0
4	0.5	infected	low	0.5	11	14	0
4	0.5	infected	low	0.5	11	14	0
4	0.5	infected	low	0.5	11	14	0
4	0.5	infected	low	0.5	11	14	0
4	0.5	infected	low	0.5	11	14	0
4	0.5	infected	low	0.5	11	14	0
4	0.5	infected	low	0.5	11	14	0
4	0.5	infected	low	0.5	11	14	0
4	0.5	infected	low	0.5	11	14	0
4	0.5	infected	low	0.5	11	14	0
4	0.5	infected	low	0.5	11	14	0
4	0.5	infected	low	0.5	11	14	0
4	media	media	low	0	1	1	1
4	media	media	low	0	1	1	1
4	media	media	low	0	1	4	1
4	media	media	low	0	2	1	1
4	media	media	low	0	2	2	1
4	media	media	low	0	2	10	1
4	media	media	low	0	3	1	1
4	media	media	low	0	3	2	1
4	0.001	infected	low	0.001	4	1	1
4	0.001	infected	low	0.001	4	1	1
4	0.001	infected	low	0.001	4	6	1
4	0.001	infected	low	0.001	5	4	1
4	0.01	infected	low	0.01	6	2	1
4	0.01	infected	low	0.01	6	7	1
4	0.01	infected	low	0.01	7	12	1
4	0.01	infected	low	0.01	7	12	1
4	0.1	infected	low	0.1	8	2	1
4	0.1	infected	low	0.1	8	2	1
4	0.1	infected	low	0.1	8	2	1
4	0.1	infected	low	0.1	8	4	1
4	0.1	infected	low	0.1	8	14	1
4	0.1	infected	low	0.1	9	1	1
4	0.1	infected	low	0.1	9	2	1
4	0.1	infected	low	0.1	9	3	1
4	0.1	infected	low	0.1	9	7	1
4	0.1	infected	low	0.1	9	9	1
4	0.5	infected	low	0.5	10	1	1
4	0.5	infected	low	0.5	10	2	1
4	0.5	infected	low	0.5	10	3	1
4	0.5	infected	low	0.5	10	10	1
4	0.5	infected	low	0.5	10	11	1
4	0.5	infected	low	0.5	11	1	1
4	0.5	infected	low	0.5	11	1	1
4	0.5	infected	low	0.5	11	1	1
4	0.5	infected	low	0.5	11	1	1
4	0.5	infected	low	0.5	11	2	1
4	0.5	infected	low	0.5	11	2	1
