# Supplementary material for: Consequences of chronic bacterial infection in Drosophila melanogaster
Source: PLoS One. 2019 Oct 24;14(10):e0224440. doi: 10.1371/journal.pone.0224440 (PMC6812774; doi:10.1371/journal.pone.0224440)
Supplement: S1 File — This compressed folder contains all of the data for the manuscript and the data files are titled with their corresponding figure panel. (ZIP) [file pone.0224440.s002.zip › Data for Publication/Fig2A_Data.csv]

replicate	dose	0hCFUavg	log0hCFUavg	time	load	log10load
1	0.001	33.33333333	1.522878745	12	8350	3.921686475
1	0.001	33.33333333	1.522878745	12	16100	4.206825876
1	0.001	33.33333333	1.522878745	12	790	2.897627091
1	0.001	33.33333333	1.522878745	12	31000	4.491361694
1	0.001	33.33333333	1.522878745	12	18600	4.269512944
2	0.001	34.16666667	1.533602611	12	1020	3.008600172
2	0.001	34.16666667	1.533602611	12	39800	4.599883072
2	0.001	34.16666667	1.533602611	12	21900	4.340444115
2	0.001	34.16666667	1.533602611	12	50	1.698970004
2	0.001	34.16666667	1.533602611	12	25900	4.413299764
2	0.001	34.16666667	1.533602611	12	22300	4.348304863
2	0.001	34.16666667	1.533602611	12	70500	4.848189117
3	0.001	32.5	1.511883361	12	94500	4.975431809
3	0.001	32.5	1.511883361	12	6350	3.802773725
3	0.001	32.5	1.511883361	12	159000	5.201397124
3	0.001	32.5	1.511883361	12	55500	4.744292983
3	0.001	32.5	1.511883361	12	99000	4.995635195
3	0.001	32.5	1.511883361	12	96500	4.984527313
1	0.01	1636.666667	3.213960237	12	110000	5.041392685
1	0.01	1636.666667	3.213960237	12	86000	4.934498451
1	0.01	1636.666667	3.213960237	12	28100	4.44870632
1	0.01	1636.666667	3.213960237	12	103000	5.012837225
1	0.01	1636.666667	3.213960237	12	125000	5.096910013
1	0.01	1636.666667	3.213960237	12	42600	4.629409599
2	0.01	316.6666667	2.500602351	12	77000	4.886490725
2	0.01	316.6666667	2.500602351	12	63000	4.799340549
2	0.01	316.6666667	2.500602351	12	103000	5.012837225
2	0.01	316.6666667	2.500602351	12	55500	4.744292983
2	0.01	316.6666667	2.500602351	12	108000	5.033423755
2	0.01	316.6666667	2.500602351	12	160000	5.204119983
3	0.01	190	2.278753601	12	109000	5.037426498
3	0.01	190	2.278753601	12	110000	5.041392685
3	0.01	190	2.278753601	12	126000	5.100370545
3	0.01	190	2.278753601	12	65000	4.812913357
3	0.01	190	2.278753601	12	81500	4.911157609
3	0.01	190	2.278753601	12	115000	5.06069784
1	0.1	4256.666667	3.629069643	12	2010000	6.303196057
1	0.1	4256.666667	3.629069643	12	196000	5.292256071
1	0.1	4256.666667	3.629069643	12	174000	5.240549248
1	0.1	4256.666667	3.629069643	12	2480000	6.394451681
1	0.1	4256.666667	3.629069643	12	1570000	6.195899652
1	0.1	4256.666667	3.629069643	12	4560000	6.658964843
2	0.1	2690	3.42975228	12	212000	5.326335861
2	0.1	2690	3.42975228	12	354000	5.549003262
2	0.1	2690	3.42975228	12	1370000	6.136720567
2	0.1	2690	3.42975228	12	740000	5.86923172
2	0.1	2690	3.42975228	12	460000	5.662757832
2	0.1	2690	3.42975228	12	367000	5.564666064
3	0.1	3846.666667	3.585084554	12	2230000	6.348304863
3	0.1	3846.666667	3.585084554	12	9700000	6.986771734
3	0.1	3846.666667	3.585084554	12	11800000	7.071882007
3	0.1	3846.666667	3.585084554	12	96000	4.982271233
3	0.1	3846.666667	3.585084554	12	58000	4.763427994
3	0.1	3846.666667	3.585084554	12	9650000	6.984527313
2	0.5	19733.33333	4.295200452	12	1590000	6.201397124
2	0.5	19733.33333	4.295200452	12	1390000	6.1430148
2	0.5	19733.33333	4.295200452	12	1460000	6.164352856
2	0.5	19733.33333	4.295200452	12	294000	5.46834733
2	0.5	19733.33333	4.295200452	12	505000	5.703291378
2	0.5	19733.33333	4.295200452	12	745000	5.872156273
3	0.5	1255000	6.098643726	12	2230000	6.348304863
3	0.5	1255000	6.098643726	12	9700000	6.986771734
3	0.5	1255000	6.098643726	12	11800000	7.071882007
3	0.5	1255000	6.098643726	12	96000	4.982271233
3	0.5	1255000	6.098643726	12	58000	4.763427994
3	0.5	1255000	6.098643726	12	9650000	6.984527313
1	0.001	33.33333333	1.522878745	24	3670	3.564666064
1	0.001	33.33333333	1.522878745	24	5050	3.703291378
1	0.001	33.33333333	1.522878745	24	33200	4.521138084
1	0.001	33.33333333	1.522878745	24	2160000	6.334453751
1	0.001	33.33333333	1.522878745	24	5150	3.711807229
2	0.001	34.16666667	1.533602611	24	5650000	6.752048448
2	0.001	34.16666667	1.533602611	24	8350	3.921686475
2	0.001	34.16666667	1.533602611	24	16100	4.206825876
2	0.001	34.16666667	1.533602611	24	10600	4.025305865
2	0.001	34.16666667	1.533602611	24	80500	4.90579588
2	0.001	34.16666667	1.533602611	24	10100	4.004321374
2	0.001	34.16666667	1.533602611	24	44500	4.648360011
3	0.001	32.5	1.511883361	24	175000	5.243038049
3	0.001	32.5	1.511883361	24	33400	4.523746467
3	0.001	32.5	1.511883361	24	18600	4.269512944
3	0.001	32.5	1.511883361	24	23000	4.361727836
3	0.001	32.5	1.511883361	24	16400	4.214843848
1	0.01	1636.666667	3.213960237	24	30300	4.481442629
1	0.01	1636.666667	3.213960237	24	36500	4.562292864
1	0.01	1636.666667	3.213960237	24	6800	3.832508913
1	0.01	1636.666667	3.213960237	24	189000	5.276461804
1	0.01	1636.666667	3.213960237	24	71500	4.854306042
1	0.01	1636.666667	3.213960237	24	78500	4.894869657
2	0.01	316.6666667	2.500602351	24	21200	4.326335861
2	0.01	316.6666667	2.500602351	24	8500	3.929418926
2	0.01	316.6666667	2.500602351	24	43500	4.638489257
2	0.01	316.6666667	2.500602351	24	24500	4.389166084
2	0.01	316.6666667	2.500602351	24	12100	4.08278537
2	0.01	316.6666667	2.500602351	24	20500	4.311753861
3	0.01	190	2.278753601	24	6650	3.822821645
3	0.01	190	2.278753601	24	27800	4.444044796
3	0.01	190	2.278753601	24	19700	4.294466226
3	0.01	190	2.278753601	24	3720	3.57054294
3	0.01	190	2.278753601	24	38900	4.589949601
3	0.01	190	2.278753601	24	16900	4.227886705
1	0.1	4256.666667	3.629069643	24	25200	4.401400541
1	0.1	4256.666667	3.629069643	24	66500	4.822821645
1	0.1	4256.666667	3.629069643	24	40000	4.602059991
1	0.1	4256.666667	3.629069643	24	101000	5.004321374
1	0.1	4256.666667	3.629069643	24	41400	4.617000341
2	0.1	2690	3.42975228	24	22400	4.350248018
2	0.1	2690	3.42975228	24	81500	4.911157609
2	0.1	2690	3.42975228	24	205000	5.311753861
2	0.1	2690	3.42975228	24	69000	4.838849091
2	0.1	2690	3.42975228	24	89000	4.949390007
2	0.1	2690	3.42975228	24	10300000	7.012837225
3	0.1	3846.666667	3.585084554	24	20400	4.309630167
3	0.1	3846.666667	3.585084554	24	164000	5.214843848
3	0.1	3846.666667	3.585084554	24	28700	4.457881897
3	0.1	3846.666667	3.585084554	24	10800	4.033423755
2	0.5	19733.33333	4.295200452	24	11000000	7.041392685
2	0.5	19733.33333	4.295200452	24	6000000	6.77815125
2	0.5	19733.33333	4.295200452	24	2120000	6.326335861
2	0.5	19733.33333	4.295200452	24	18000	4.255272505
2	0.5	19733.33333	4.295200452	24	5000	3.698970004
2	0.5	19733.33333	4.295200452	24	124000	5.093421685
3	0.5	1255000	6.098643726	24	46000	4.662757832
3	0.5	1255000	6.098643726	24	48000	4.681241237
3	0.5	1255000	6.098643726	24	71000	4.851258349
3	0.5	1255000	6.098643726	24	18500000	7.267171728
3	0.5	1255000	6.098643726	24	380000	5.579783597
3	0.5	1255000	6.098643726	24	8600000	6.934498451
1	0.001	33.33333333	1.522878745	48	314000	5.496929648
1	0.001	33.33333333	1.522878745	48	54500	4.736396502
1	0.001	33.33333333	1.522878745	48	20800	4.318063335
1	0.001	33.33333333	1.522878745	48	1390	3.1430148
1	0.001	33.33333333	1.522878745	48	240	2.380211242
2	0.001	34.16666667	1.533602611	48	1750	3.243038049
2	0.001	34.16666667	1.533602611	48	5600	3.748188027
2	0.001	34.16666667	1.533602611	48	52000	4.716003344
2	0.001	34.16666667	1.533602611	48	5050	3.703291378
2	0.001	34.16666667	1.533602611	48	2920	3.465382851
2	0.001	34.16666667	1.533602611	48	450	2.653212514
2	0.01	316.6666667	2.500602351	48	36000	4.556302501
2	0.01	316.6666667	2.500602351	48	70000	4.84509804
2	0.01	316.6666667	2.500602351	48	12500	4.096910013
2	0.01	316.6666667	2.500602351	48	48700	4.687528961
2	0.01	316.6666667	2.500602351	48	32000	4.505149978
3	0.01	190	2.278753601	48	5250	3.720159303
3	0.01	190	2.278753601	48	7600	3.880813592
3	0.01	190	2.278753601	48	8900	3.949390007
3	0.01	190	2.278753601	48	6650	3.822821645
3	0.01	190	2.278753601	48	150000	5.176091259
3	0.01	190	2.278753601	48	7750	3.889301703
1	0.1	4256.666667	3.629069643	48	72000	4.857332496
1	0.1	4256.666667	3.629069643	48	21400	4.330413773
1	0.1	4256.666667	3.629069643	48	1540000	6.187520721
1	0.1	4256.666667	3.629069643	48	30700	4.487138375
1	0.1	4256.666667	3.629069643	48	27200	4.434568904
1	0.1	4256.666667	3.629069643	48	1350000	6.130333768
2	0.1	2690	3.42975228	48	128000	5.10720997
2	0.1	2690	3.42975228	48	1100000	6.041392685
2	0.1	2690	3.42975228	48	39400	4.595496222
2	0.1	2690	3.42975228	48	6800	3.832508913
2	0.1	2690	3.42975228	48	5300	3.72427587
2	0.1	2690	3.42975228	48	7000	3.84509804
3	0.1	3846.666667	3.585084554	48	15400	4.187520721
3	0.1	3846.666667	3.585084554	48	52000	4.716003344
3	0.1	3846.666667	3.585084554	48	142000	5.152288344
3	0.1	3846.666667	3.585084554	48	16800	4.225309282
3	0.1	3846.666667	3.585084554	48	21900	4.340444115
3	0.1	3846.666667	3.585084554	48	30000	4.477121255
2	0.5	19733.33333	4.295200452	48	515000	5.711807229
2	0.5	19733.33333	4.295200452	48	1500000	6.176091259
2	0.5	19733.33333	4.295200452	48	29000	4.462397998
2	0.5	19733.33333	4.295200452	48	31000	4.491361694
2	0.5	19733.33333	4.295200452	48	24000	4.380211242
2	0.5	19733.33333	4.295200452	48	24000	4.380211242
3	0.5	1255000	6.098643726	48	750000	5.875061263
3	0.5	1255000	6.098643726	48	1550000	6.190331698
3	0.5	1255000	6.098643726	48	94500	4.975431809
3	0.5	1255000	6.098643726	48	40500	4.607455023
3	0.5	1255000	6.098643726	48	172000	5.235528447
3	0.5	1255000	6.098643726	48	83500	4.921686475
1	0.001	33.33333333	1.522878745	72	3070	3.487138375
1	0.001	33.33333333	1.522878745	72	57500	4.759667845
1	0.001	33.33333333	1.522878745	72	28900	4.460897843
1	0.001	33.33333333	1.522878745	72	44500	4.648360011
1	0.001	33.33333333	1.522878745	72	17200	4.235528447
2	0.001	34.16666667	1.533602611	72	10	1
2	0.001	34.16666667	1.533602611	72	1520	3.181843588
2	0.001	34.16666667	1.533602611	72	3400	3.531478917
2	0.001	34.16666667	1.533602611	72	4070	3.609594409
2	0.001	34.16666667	1.533602611	72	90	1.954242509
2	0.001	34.16666667	1.533602611	72	530	2.72427587
2	0.001	34.16666667	1.533602611	72	440	2.643452676
3	0.001	32.5	1.511883361	72	268	2.428134794
3	0.001	32.5	1.511883361	72	192	2.283301229
3	0.001	32.5	1.511883361	72	210	2.322219295
3	0.001	32.5	1.511883361	72	140	2.146128036
3	0.001	32.5	1.511883361	72	148	2.170261715
3	0.001	32.5	1.511883361	72	98	1.991226076
1	0.01	1636.666667	3.213960237	72	21200	4.326335861
1	0.01	1636.666667	3.213960237	72	9300	3.968482949
1	0.01	1636.666667	3.213960237	72	6250	3.795880017
1	0.01	1636.666667	3.213960237	72	4270	3.630427875
1	0.01	1636.666667	3.213960237	72	21600	4.334453751
1	0.01	1636.666667	3.213960237	72	13300000	7.123851641
2	0.01	316.6666667	2.500602351	72	520	2.716003344
2	0.01	316.6666667	2.500602351	72	1140	3.056904851
2	0.01	316.6666667	2.500602351	72	70	1.84509804
2	0.01	316.6666667	2.500602351	72	1310	3.117271296
2	0.01	316.6666667	2.500602351	72	222000	5.346352974
2	0.01	316.6666667	2.500602351	72	2480	3.394451681
3	0.01	190	2.278753601	72	1680	3.225309282
3	0.01	190	2.278753601	72	610	2.785329835
3	0.01	190	2.278753601	72	11000	4.041392685
3	0.01	190	2.278753601	72	5450	3.736396502
3	0.01	190	2.278753601	72	1800	3.255272505
3	0.01	190	2.278753601	72	3830	3.583198774
1	0.1	4256.666667	3.629069643	72	62500	4.795880017
1	0.1	4256.666667	3.629069643	72	11000	4.041392685
1	0.1	4256.666667	3.629069643	72	52500	4.720159303
1	0.1	4256.666667	3.629069643	72	7700	3.886490725
1	0.1	4256.666667	3.629069643	72	1930000	6.285557309
1	0.1	4256.666667	3.629069643	72	15600	4.193124598
2	0.1	2690	3.42975228	72	7100	3.851258349
2	0.1	2690	3.42975228	72	32700	4.514547753
2	0.1	2690	3.42975228	72	16000	4.204119983
2	0.1	2690	3.42975228	72	10800	4.033423755
2	0.1	2690	3.42975228	72	1900	3.278753601
2	0.1	2690	3.42975228	72	8600	3.934498451
3	0.1	3846.666667	3.585084554	72	6350	3.802773725
3	0.1	3846.666667	3.585084554	72	6650	3.822821645
3	0.1	3846.666667	3.585084554	72	20500	4.311753861
3	0.1	3846.666667	3.585084554	72	13900	4.1430148
3	0.1	3846.666667	3.585084554	72	33600	4.526339277
2	0.5	19733.33333	4.295200452	72	19000	4.278753601
2	0.5	19733.33333	4.295200452	72	12000000	7.079181246
2	0.5	19733.33333	4.295200452	72	19000	4.278753601
2	0.5	19733.33333	4.295200452	72	17000	4.230448921
2	0.5	19733.33333	4.295200452	72	6000000	6.77815125
2	0.5	19733.33333	4.295200452	72	26000	4.414973348
3	0.5	1255000	6.098643726	72	2890000	6.460897843
3	0.5	1255000	6.098643726	72	38000	4.579783597
3	0.5	1255000	6.098643726	72	46000	4.662757832
3	0.5	1255000	6.098643726	72	22800	4.357934847
3	0.5	1255000	6.098643726	72	53500	4.728353782
3	0.5	1255000	6.098643726	72	23600	4.372912003
1	0.001	33.33333333	1.522878745	168	4380	3.641474111
1	0.001	33.33333333	1.522878745	168	1640	3.214843848
1	0.001	33.33333333	1.522878745	168	34300	4.53529412
1	0.001	33.33333333	1.522878745	168	60	1.77815125
1	0.001	33.33333333	1.522878745	168	740	2.86923172
2	0.001	34.16666667	1.533602611	168	1020	3.008600172
2	0.001	34.16666667	1.533602611	168	30	1.477121255
2	0.001	34.16666667	1.533602611	168	92	1.963787827
2	0.001	34.16666667	1.533602611	168	18	1.255272505
2	0.001	34.16666667	1.533602611	168	226	2.354108439
2	0.001	34.16666667	1.533602611	168	6	0.77815125
2	0.001	34.16666667	1.533602611	168	512	2.709269961
3	0.001	32.5	1.511883361	168	158	2.198657087
3	0.001	32.5	1.511883361	168	462	2.664641976
3	0.001	32.5	1.511883361	168	378	2.5774918
3	0.001	32.5	1.511883361	168	184	2.264817823
3	0.001	32.5	1.511883361	168	72	1.857332496
1	0.01	1636.666667	3.213960237	168	440	2.643452676
1	0.01	1636.666667	3.213960237	168	1960	3.292256071
1	0.01	1636.666667	3.213960237	168	690	2.838849091
1	0.01	1636.666667	3.213960237	168	3140	3.496929648
1	0.01	1636.666667	3.213960237	168	10	1
1	0.01	1636.666667	3.213960237	168	780000	5.892094603
2	0.01	316.6666667	2.500602351	168	66500	4.822821645
2	0.01	316.6666667	2.500602351	168	1350	3.130333768
2	0.01	316.6666667	2.500602351	168	2470	3.392696953
2	0.01	316.6666667	2.500602351	168	980	2.991226076
2	0.01	316.6666667	2.500602351	168	190	2.278753601
2	0.01	316.6666667	2.500602351	168	33400	4.523746467
3	0.01	190	2.278753601	168	38900	4.589949601
3	0.01	190	2.278753601	168	1500	3.176091259
3	0.01	190	2.278753601	168	90000	4.954242509
3	0.01	190	2.278753601	168	19700	4.294466226
3	0.01	190	2.278753601	168	8550	3.931966115
3	0.01	190	2.278753601	168	3040	3.482873584
1	0.1	4256.666667	3.629069643	168	47400	4.675778342
1	0.1	4256.666667	3.629069643	168	655000	5.8162413
1	0.1	4256.666667	3.629069643	168	19200	4.283301229
2	0.1	2690	3.42975228	168	1290	3.11058971
2	0.1	2690	3.42975228	168	2360	3.372912003
2	0.1	2690	3.42975228	168	1520	3.181843588
2	0.1	2690	3.42975228	168	14800	4.170261715
2	0.1	2690	3.42975228	168	490	2.69019608
3	0.1	3846.666667	3.585084554	168	207000	5.315970345
3	0.1	3846.666667	3.585084554	168	80500	4.90579588
3	0.1	3846.666667	3.585084554	168	4200	3.62324929
3	0.1	3846.666667	3.585084554	168	13700	4.136720567
3	0.1	3846.666667	3.585084554	168	63000	4.799340549
3	0.1	3846.666667	3.585084554	168	96500	4.984527313
2	0.5	19733.33333	4.295200452	168	11100	4.045322979
2	0.5	19733.33333	4.295200452	168	13200	4.120573931
2	0.5	19733.33333	4.295200452	168	12700	4.103803721
2	0.5	19733.33333	4.295200452	168	16000	4.204119983
2	0.5	19733.33333	4.295200452	168	5100	3.707570176
3	0.5	1255000	6.098643726	168	62000	4.792391689
3	0.5	1255000	6.098643726	168	52500	4.720159303
3	0.5	1255000	6.098643726	168	43800	4.641474111
3	0.5	1255000	6.098643726	168	22800	4.357934847
1	0.001	33.33333333	1.522878745	336	1310	3.117271296
1	0.001	33.33333333	1.522878745	336	1700	3.230448921
1	0.001	33.33333333	1.522878745	336	766	2.88422877
1	0.001	33.33333333	1.522878745	336	2	0.301029996
1	0.001	33.33333333	1.522878745	336	1530	3.184691431
2	0.001	34.16666667	1.533602611	336	108	2.033423755
2	0.001	34.16666667	1.533602611	336	122	2.086359831
2	0.001	34.16666667	1.533602611	336	404	2.606381365
2	0.001	34.16666667	1.533602611	336	80	1.903089987
2	0.001	34.16666667	1.533602611	336	110	2.041392685
2	0.001	34.16666667	1.533602611	336	150	2.176091259
2	0.001	34.16666667	1.533602611	336	196	2.292256071
3	0.001	32.5	1.511883361	336	118	2.071882007
3	0.001	32.5	1.511883361	336	102	2.008600172
3	0.001	32.5	1.511883361	336	298	2.474216264
1	0.01	1636.666667	3.213960237	336	65000	4.812913357
1	0.01	1636.666667	3.213960237	336	820	2.913813852
1	0.01	1636.666667	3.213960237	336	13200	4.120573931
1	0.01	1636.666667	3.213960237	336	13900	4.1430148
1	0.01	1636.666667	3.213960237	336	1480	3.170261715
1	0.01	1636.666667	3.213960237	336	200	2.301029996
2	0.01	316.6666667	2.500602351	336	72	1.857332496
2	0.01	316.6666667	2.500602351	336	80	1.903089987
2	0.01	316.6666667	2.500602351	336	124	2.093421685
2	0.01	316.6666667	2.500602351	336	34	1.531478917
2	0.01	316.6666667	2.500602351	336	164	2.214843848
2	0.01	316.6666667	2.500602351	336	98	1.991226076
3	0.01	190	2.278753601	336	114	2.056904851
3	0.01	190	2.278753601	336	54	1.73239376
1	0.1	4256.666667	3.629069643	336	5600	3.748188027
1	0.1	4256.666667	3.629069643	336	37100	4.56937391
1	0.1	4256.666667	3.629069643	336	4160	3.619093331
1	0.1	4256.666667	3.629069643	336	1480	3.170261715
1	0.1	4256.666667	3.629069643	336	1020000	6.008600172
1	0.1	4256.666667	3.629069643	336	121000	5.08278537
2	0.1	2690	3.42975228	336	16100	4.206825876
2	0.1	2690	3.42975228	336	38900	4.589949601
2	0.1	2690	3.42975228	336	7950	3.900367129
2	0.1	2690	3.42975228	336	7200	3.857332496
3	0.1	3846.666667	3.585084554	336	32400	4.51054501
3	0.1	3846.666667	3.585084554	336	6550	3.8162413
3	0.1	3846.666667	3.585084554	336	36200	4.558708571
2	0.5	19733.33333	4.295200452	336	17600	4.245512668
2	0.5	19733.33333	4.295200452	336	2100	3.322219295
2	0.5	19733.33333	4.295200452	336	10500	4.021189299
2	0.5	19733.33333	4.295200452	336	20800	4.318063335
2	0.5	19733.33333	4.295200452	336	9500	3.977723605
2	0.5	19733.33333	4.295200452	336	4630000	6.665580991
3	0.5	1255000	6.098643726	336	20800	4.318063335
3	0.5	1255000	6.098643726	336	500000	5.698970004
3	0.5	1255000	6.098643726	336	18800	4.274157849
3	0.5	1255000	6.098643726	336	44000	4.643452676
3	0.5	1255000	6.098643726	336	595000	5.774516966
