# Supplementary material for: Consequences of chronic bacterial infection in Drosophila melanogaster
Source: PLoS One. 2019 Oct 24;14(10):e0224440. doi: 10.1371/journal.pone.0224440 (PMC6812774; doi:10.1371/journal.pone.0224440)
Supplement: S1 File — This compressed folder contains all of the data for the manuscript and the data files are titled with their corresponding figure panel. (ZIP) [file pone.0224440.s002.zip › Data for Publication/Fig2B_Data.csv]

replicate	dose	0hCFUavg	log0hCFUavg	time	load	log10load
1	0.001	66.66666667	1.823908741	12	120	2.079181246
1	0.001	66.66666667	1.823908741	12	2280	3.357934847
1	0.001	66.66666667	1.823908741	12	420	2.62324929
1	0.001	66.66666667	1.823908741	12	1460	3.164352856
1	0.001	66.66666667	1.823908741	12	140	2.146128036
1	0.001	66.66666667	1.823908741	12	410	2.612783857
2	0.001	38.66666667	1.587336735	12	630	2.799340549
2	0.001	38.66666667	1.587336735	12	75000	4.875061263
2	0.001	38.66666667	1.587336735	12	30	1.477121255
2	0.001	38.66666667	1.587336735	12	550	2.740362689
2	0.001	38.66666667	1.587336735	12	370	2.568201724
2	0.001	38.66666667	1.587336735	12	120	2.079181246
1	0.01	668.6666667	2.825209674	12	9100	3.959041392
1	0.01	668.6666667	2.825209674	12	3340	3.523746467
1	0.01	668.6666667	2.825209674	12	770	2.886490725
1	0.01	668.6666667	2.825209674	12	2880	3.459392488
1	0.01	668.6666667	2.825209674	12	1160	3.064457989
1	0.01	668.6666667	2.825209674	12	2200	3.342422681
2	0.01	287.3333333	2.458386011	12	1640	3.214843848
2	0.01	287.3333333	2.458386011	12	4600	3.662757832
2	0.01	287.3333333	2.458386011	12	4270	3.630427875
2	0.01	287.3333333	2.458386011	12	3940	3.595496222
2	0.01	287.3333333	2.458386011	12	4490	3.652246341
2	0.01	287.3333333	2.458386011	12	3600	3.556302501
1	0.1	4003.333333	3.602421753	12	21200	4.326335861
1	0.1	4003.333333	3.602421753	12	5200	3.716003344
1	0.1	4003.333333	3.602421753	12	20800	4.318063335
1	0.1	4003.333333	3.602421753	12	10600	4.025305865
1	0.1	4003.333333	3.602421753	12	32000	4.505149978
1	0.1	4003.333333	3.602421753	12	8900	3.949390007
2	0.1	4746.666667	3.676388735	12	10800	4.033423755
2	0.1	4746.666667	3.676388735	12	44900	4.652246341
2	0.1	4746.666667	3.676388735	12	43800	4.641474111
2	0.1	4746.666667	3.676388735	12	43400	4.63748973
2	0.1	4746.666667	3.676388735	12	16000	4.204119983
2	0.1	4746.666667	3.676388735	12	47100	4.673020907
1	0.5	16666.66667	4.22184875	12	38300	4.583198774
1	0.5	16666.66667	4.22184875	12	87000	4.939519253
1	0.5	16666.66667	4.22184875	12	114000	5.056904851
1	0.5	16666.66667	4.22184875	12	24000	4.380211242
1	0.5	16666.66667	4.22184875	12	30700	4.487138375
1	0.5	16666.66667	4.22184875	12	91000	4.959041392
2	0.5	23066.66667	4.36298484	12	72000	4.857332496
2	0.5	23066.66667	4.36298484	12	79500	4.900367129
2	0.5	23066.66667	4.36298484	12	110000	5.041392685
2	0.5	23066.66667	4.36298484	12	128000	5.10720997
2	0.5	23066.66667	4.36298484	12	89000	4.949390007
2	0.5	23066.66667	4.36298484	12	103000	5.012837225
1	0.001	66.66666667	1.823908741	24	180	2.255272505
1	0.001	66.66666667	1.823908741	24	850	2.929418926
1	0.001	66.66666667	1.823908741	24	90	1.954242509
1	0.001	66.66666667	1.823908741	24	60	1.77815125
1	0.001	66.66666667	1.823908741	24	1010	3.004321374
1	0.001	66.66666667	1.823908741	24	1720	3.235528447
2	0.001	38.66666667	1.587336735	24	110	2.041392685
2	0.001	38.66666667	1.587336735	24	920	2.963787827
2	0.001	38.66666667	1.587336735	24	590	2.770852012
2	0.001	38.66666667	1.587336735	24	1020	3.008600172
2	0.001	38.66666667	1.587336735	24	5250	3.720159303
1	0.01	668.6666667	2.825209674	24	16100	4.206825876
1	0.01	668.6666667	2.825209674	24	31500	4.498310554
1	0.01	668.6666667	2.825209674	24	8350	3.921686475
1	0.01	668.6666667	2.825209674	24	4340	3.63748973
1	0.01	668.6666667	2.825209674	24	6550	3.8162413
1	0.01	668.6666667	2.825209674	24	2040	3.309630167
2	0.01	287.3333333	2.458386011	24	10600	4.025305865
2	0.01	287.3333333	2.458386011	24	13500	4.130333768
2	0.01	287.3333333	2.458386011	24	8150	3.911157609
2	0.01	287.3333333	2.458386011	24	1410	3.149219113
2	0.01	287.3333333	2.458386011	24	11000	4.041392685
2	0.01	287.3333333	2.458386011	24	650	2.812913357
1	0.1	4003.333333	3.602421753	24	4340	3.63748973
1	0.1	4003.333333	3.602421753	24	7200	3.857332496
1	0.1	4003.333333	3.602421753	24	38900	4.589949601
1	0.1	4003.333333	3.602421753	24	7200	3.857332496
1	0.1	4003.333333	3.602421753	24	12000	4.079181246
1	0.1	4003.333333	3.602421753	24	90000	4.954242509
2	0.1	4746.666667	3.676388735	24	78500	4.894869657
2	0.1	4746.666667	3.676388735	24	75000	4.875061263
2	0.1	4746.666667	3.676388735	24	65000	4.812913357
2	0.1	4746.666667	3.676388735	24	71500	4.854306042
2	0.1	4746.666667	3.676388735	24	19700	4.294466226
2	0.1	4746.666667	3.676388735	24	72000	4.857332496
1	0.5	16666.66667	4.22184875	24	161000	5.206825876
1	0.5	16666.66667	4.22184875	24	30700	4.487138375
1	0.5	16666.66667	4.22184875	24	33400	4.523746467
1	0.5	16666.66667	4.22184875	24	139000	5.1430148
1	0.5	16666.66667	4.22184875	24	6300	3.799340549
1	0.5	16666.66667	4.22184875	24	37400	4.572871602
2	0.5	23066.66667	4.36298484	24	59000	4.770852012
2	0.5	23066.66667	4.36298484	24	79500	4.900367129
2	0.5	23066.66667	4.36298484	24	157000	5.195899652
2	0.5	23066.66667	4.36298484	24	157000	5.195899652
2	0.5	23066.66667	4.36298484	24	94500	4.975431809
1	0.001	66.66666667	1.823908741	48	50	1.698970004
1	0.001	66.66666667	1.823908741	48	250	2.397940009
1	0.001	66.66666667	1.823908741	48	130	2.113943352
1	0.001	66.66666667	1.823908741	48	1090	3.037426498
2	0.001	38.66666667	1.587336735	48	5850	3.767155866
2	0.001	38.66666667	1.587336735	48	3830	3.583198774
2	0.001	38.66666667	1.587336735	48	2730	3.436162647
2	0.001	38.66666667	1.587336735	48	550	2.740362689
2	0.001	38.66666667	1.587336735	48	1670	3.222716471
2	0.001	38.66666667	1.587336735	48	1400	3.146128036
1	0.01	668.6666667	2.825209674	48	9450	3.975431809
1	0.01	668.6666667	2.825209674	48	530	2.72427587
1	0.01	668.6666667	2.825209674	48	1920	3.283301229
1	0.01	668.6666667	2.825209674	48	3270	3.514547753
1	0.01	668.6666667	2.825209674	48	1460	3.164352856
1	0.01	668.6666667	2.825209674	48	2160000	6.334453751
2	0.01	287.3333333	2.458386011	48	5850	3.767155866
2	0.01	287.3333333	2.458386011	48	3830	3.583198774
2	0.01	287.3333333	2.458386011	48	2730	3.436162647
2	0.01	287.3333333	2.458386011	48	550	2.740362689
2	0.01	287.3333333	2.458386011	48	1670	3.222716471
2	0.01	287.3333333	2.458386011	48	1400	3.146128036
1	0.1	4003.333333	3.602421753	48	12400	4.093421685
1	0.1	4003.333333	3.602421753	48	65500	4.8162413
1	0.1	4003.333333	3.602421753	48	2800	3.447158031
1	0.1	4003.333333	3.602421753	48	4070	3.609594409
1	0.1	4003.333333	3.602421753	48	7200	3.857332496
1	0.1	4003.333333	3.602421753	48	3800000	6.579783597
2	0.1	4746.666667	3.676388735	48	71500	4.854306042
2	0.1	4746.666667	3.676388735	48	70500	4.848189117
2	0.1	4746.666667	3.676388735	48	16100	4.206825876
2	0.1	4746.666667	3.676388735	48	16100	4.206825876
2	0.1	4746.666667	3.676388735	48	95500	4.980003372
2	0.1	4746.666667	3.676388735	48	14000	4.146128036
1	0.5	16666.66667	4.22184875	48	92000	4.963787827
1	0.5	16666.66667	4.22184875	48	197000	5.294466226
1	0.5	16666.66667	4.22184875	48	83500	4.921686475
1	0.5	16666.66667	4.22184875	48	30000	4.477121255
1	0.5	16666.66667	4.22184875	48	12200	4.086359831
1	0.5	16666.66667	4.22184875	48	15200	4.181843588
2	0.5	23066.66667	4.36298484	48	37200	4.57054294
2	0.5	23066.66667	4.36298484	48	98500	4.99343623
2	0.5	23066.66667	4.36298484	48	87000	4.939519253
2	0.5	23066.66667	4.36298484	48	143000	5.155336037
2	0.5	23066.66667	4.36298484	48	197000	5.294466226
1	0.001	66.66666667	1.823908741	72	3670	3.564666064
1	0.001	66.66666667	1.823908741	72	6000	3.77815125
1	0.001	66.66666667	1.823908741	72	260	2.414973348
1	0.001	66.66666667	1.823908741	72	40	1.602059991
1	0.001	66.66666667	1.823908741	72	490	2.69019608
1	0.001	66.66666667	1.823908741	72	7950	3.900367129
2	0.001	38.66666667	1.587336735	72	40	1.602059991
2	0.001	38.66666667	1.587336735	72	3000	3.477121255
2	0.001	38.66666667	1.587336735	72	15	1.176091259
2	0.001	38.66666667	1.587336735	72	5200	3.716003344
2	0.001	38.66666667	1.587336735	72	80	1.903089987
2	0.001	38.66666667	1.587336735	72	330	2.51851394
1	0.01	668.6666667	2.825209674	72	59500	4.774516966
1	0.01	668.6666667	2.825209674	72	22700	4.356025857
1	0.01	668.6666667	2.825209674	72	28900	4.460897843
1	0.01	668.6666667	2.825209674	72	17200	4.235528447
2	0.01	287.3333333	2.458386011	72	510	2.707570176
2	0.01	287.3333333	2.458386011	72	1030	3.012837225
2	0.01	287.3333333	2.458386011	72	36000	4.556302501
2	0.01	287.3333333	2.458386011	72	28800	4.459392488
2	0.01	287.3333333	2.458386011	72	33800	4.5289167
2	0.01	287.3333333	2.458386011	72	495	2.694605199
1	0.1	4003.333333	3.602421753	72	56500	4.752048448
1	0.1	4003.333333	3.602421753	72	57500	4.759667845
1	0.1	4003.333333	3.602421753	72	52000	4.716003344
1	0.1	4003.333333	3.602421753	72	102000	5.008600172
1	0.1	4003.333333	3.602421753	72	4000	3.602059991
1	0.1	4003.333333	3.602421753	72	72000	4.857332496
2	0.1	4746.666667	3.676388735	72	23000	4.361727836
2	0.1	4746.666667	3.676388735	72	74000	4.86923172
2	0.1	4746.666667	3.676388735	72	18600	4.269512944
2	0.1	4746.666667	3.676388735	72	87000	4.939519253
2	0.1	4746.666667	3.676388735	72	21900	4.340444115
2	0.1	4746.666667	3.676388735	72	32500	4.511883361
1	0.5	16666.66667	4.22184875	72	22000	4.342422681
1	0.5	16666.66667	4.22184875	72	94500	4.975431809
1	0.5	16666.66667	4.22184875	72	30000	4.477121255
1	0.5	16666.66667	4.22184875	72	24700	4.392696953
1	0.5	16666.66667	4.22184875	72	183000	5.26245109
1	0.5	16666.66667	4.22184875	72	98500	4.99343623
2	0.5	23066.66667	4.36298484	72	64500	4.809559715
2	0.5	23066.66667	4.36298484	72	785000	5.894869657
2	0.5	23066.66667	4.36298484	72	41600	4.619093331
2	0.5	23066.66667	4.36298484	72	127000	5.103803721
2	0.5	23066.66667	4.36298484	72	83500	4.921686475
2	0.5	23066.66667	4.36298484	72	139000	5.1430148
1	0.001	66.66666667	1.823908741	168	80	1.903089987
1	0.001	66.66666667	1.823908741	168	26500	4.423245874
1	0.001	66.66666667	1.823908741	168	200	2.301029996
1	0.001	66.66666667	1.823908741	168	4930	3.692846919
1	0.001	66.66666667	1.823908741	168	40	1.602059991
1	0.001	66.66666667	1.823908741	168	105	2.021189299
2	0.001	38.66666667	1.587336735	168	550	2.740362689
2	0.001	38.66666667	1.587336735	168	15	1.176091259
2	0.001	38.66666667	1.587336735	168	4930	3.692846919
2	0.001	38.66666667	1.587336735	168	4450	3.648360011
2	0.001	38.66666667	1.587336735	168	17100	4.23299611
2	0.001	38.66666667	1.587336735	168	18100	4.257678575
1	0.01	668.6666667	2.825209674	168	165	2.217483944
1	0.01	668.6666667	2.825209674	168	580	2.763427994
1	0.01	668.6666667	2.825209674	168	4250	3.62838893
1	0.01	668.6666667	2.825209674	168	525	2.720159303
1	0.01	668.6666667	2.825209674	168	1100	3.041392685
1	0.01	668.6666667	2.825209674	168	2130	3.328379603
2	0.01	287.3333333	2.458386011	168	19000	4.278753601
2	0.01	287.3333333	2.458386011	168	22700	4.356025857
2	0.01	287.3333333	2.458386011	168	33800	4.5289167
2	0.01	287.3333333	2.458386011	168	14400	4.158362492
2	0.01	287.3333333	2.458386011	168	37000	4.568201724
2	0.01	287.3333333	2.458386011	168	920	2.963787827
1	0.1	4003.333333	3.602421753	168	6450	3.809559715
1	0.1	4003.333333	3.602421753	168	28700	4.457881897
1	0.1	4003.333333	3.602421753	168	7650	3.883661435
1	0.1	4003.333333	3.602421753	168	2680	3.428134794
1	0.1	4003.333333	3.602421753	168	78500	4.894869657
1	0.1	4003.333333	3.602421753	168	7000	3.84509804
2	0.1	4746.666667	3.676388735	168	100000	5
2	0.1	4746.666667	3.676388735	168	20100	4.303196057
2	0.1	4746.666667	3.676388735	168	67500	4.829303773
2	0.1	4746.666667	3.676388735	168	7000	3.84509804
2	0.1	4746.666667	3.676388735	168	87000	4.939519253
2	0.1	4746.666667	3.676388735	168	70500	4.848189117
1	0.5	16666.66667	4.22184875	168	71000	4.851258349
1	0.5	16666.66667	4.22184875	168	219000	5.340444115
1	0.5	16666.66667	4.22184875	168	237000	5.374748346
1	0.5	16666.66667	4.22184875	168	18000	4.255272505
1	0.5	16666.66667	4.22184875	168	102000	5.008600172
1	0.5	16666.66667	4.22184875	168	1180000	6.071882007
2	0.5	23066.66667	4.36298484	168	101000	5.004321374
2	0.5	23066.66667	4.36298484	168	55500	4.744292983
2	0.5	23066.66667	4.36298484	168	70000	4.84509804
2	0.5	23066.66667	4.36298484	168	70000	4.84509804
2	0.5	23066.66667	4.36298484	168	61500	4.788875116
2	0.5	23066.66667	4.36298484	168	92000	4.963787827
1	0.001	66.66666667	1.823908741	336	30000	4.477121255
1	0.001	66.66666667	1.823908741	336	35	1.544068044
2	0.001	66.66666667	1.823908741	336	25	1.397940009
2	0.001	66.66666667	1.823908741	336	8580	3.933487288
2	0.001	66.66666667	1.823908741	336	2	0.301029996
2	0.001	66.66666667	1.823908741	336	25	1.397940009
2	0.001	38.66666667	1.587336735	336	1530	3.184691431
2	0.001	38.66666667	1.587336735	336	2900	3.462397998
2	0.001	38.66666667	1.587336735	336	8750	3.942008053
2	0.001	38.66666667	1.587336735	336	6830	3.834420704
2	0.001	38.66666667	1.587336735	336	2460	3.390935107
1	0.01	668.6666667	2.825209674	336	49500	4.694605199
1	0.01	668.6666667	2.825209674	336	1770	3.247973266
1	0.01	668.6666667	2.825209674	336	800	2.903089987
1	0.01	668.6666667	2.825209674	336	4650	3.667452953
1	0.01	668.6666667	2.825209674	336	35300	4.547774705
1	0.01	668.6666667	2.825209674	336	18500	4.267171728
2	0.01	287.3333333	2.458386011	336	25	1.397940009
2	0.01	287.3333333	2.458386011	336	7680	3.88536122
2	0.01	287.3333333	2.458386011	336	32000	4.505149978
2	0.01	287.3333333	2.458386011	336	70	1.84509804
2	0.01	287.3333333	2.458386011	336	15	1.176091259
1	0.1	4003.333333	3.602421753	336	51000	4.707570176
1	0.1	4003.333333	3.602421753	336	17500	4.243038049
1	0.1	4003.333333	3.602421753	336	18300	4.26245109
1	0.1	4003.333333	3.602421753	336	23400	4.369215857
1	0.1	4003.333333	3.602421753	336	4740	3.675778342
1	0.1	4003.333333	3.602421753	336	81500	4.911157609
2	0.1	4746.666667	3.676388735	336	9450	3.975431809
2	0.1	4746.666667	3.676388735	336	80500	4.90579588
2	0.1	4746.666667	3.676388735	336	82500	4.916453949
2	0.1	4746.666667	3.676388735	336	24500	4.389166084
2	0.1	4746.666667	3.676388735	336	89000	4.949390007
2	0.1	4746.666667	3.676388735	336	83500	4.921686475
1	0.5	16666.66667	4.22184875	336	17200	4.235528447
1	0.5	16666.66667	4.22184875	336	201000	5.303196057
1	0.5	16666.66667	4.22184875	336	15600	4.193124598
1	0.5	16666.66667	4.22184875	336	165000	5.217483944
1	0.5	16666.66667	4.22184875	336	371000	5.56937391
1	0.5	16666.66667	4.22184875	336	28700	4.457881897
2	0.5	23066.66667	4.36298484	336	98500	4.99343623
2	0.5	23066.66667	4.36298484	336	101000	5.004321374
2	0.5	23066.66667	4.36298484	336	143000	5.155336037
2	0.5	23066.66667	4.36298484	336	70000	4.84509804
2	0.5	23066.66667	4.36298484	336	650000	5.812913357
2	0.5	23066.66667	4.36298484	336	113000	5.053078443
