# Supplementary material for: Consequences of chronic bacterial infection in Drosophila melanogaster
Source: PLoS One. 2019 Oct 24;14(10):e0224440. doi: 10.1371/journal.pone.0224440 (PMC6812774; doi:10.1371/journal.pone.0224440)
Supplement: S1 File — This compressed folder contains all of the data for the manuscript and the data files are titled with their corresponding figure panel. (ZIP) [file pone.0224440.s002.zip › Data for Publication/Fig2C_Data.csv]

replicate	dose	0hCFUavg	log0hCFUavg	time	load	log10load
1	0.001	107.3333333	2.030734617	12	190	2.278753601
1	0.001	107.3333333	2.030734617	12	65	1.812913357
1	0.001	107.3333333	2.030734617	12	800	2.903089987
1	0.001	107.3333333	2.030734617	12	280	2.447158031
1	0.001	107.3333333	2.030734617	12	65	1.812913357
1	0.001	107.3333333	2.030734617	12	75	1.875061263
2	0.001	60.66666667	1.782950133	12	240	2.380211242
2	0.001	60.66666667	1.782950133	12	140	2.146128036
2	0.001	60.66666667	1.782950133	12	500	2.698970004
2	0.001	60.66666667	1.782950133	12	180	2.255272505
2	0.001	60.66666667	1.782950133	12	70	1.84509804
2	0.001	60.66666667	1.782950133	12	460	2.662757832
3	0.001	17.33333333	1.238882089	12	3470	3.540329475
3	0.001	17.33333333	1.238882089	12	1180	3.071882007
3	0.001	17.33333333	1.238882089	12	600	2.77815125
3	0.001	17.33333333	1.238882089	12	220	2.342422681
3	0.001	17.33333333	1.238882089	12	60	1.77815125
3	0.001	17.33333333	1.238882089	12	540	2.73239376
1	0.01	117.3333333	2.069421409	12	190	2.278753601
1	0.01	117.3333333	2.069421409	12	235	2.371067862
1	0.01	117.3333333	2.069421409	12	175	2.243038049
1	0.01	117.3333333	2.069421409	12	335	2.525044807
1	0.01	117.3333333	2.069421409	12	760	2.880813592
1	0.01	117.3333333	2.069421409	12	1670	3.222716471
2	0.01	463.6666667	2.666205875	12	440	2.643452676
2	0.01	463.6666667	2.666205875	12	660	2.819543936
2	0.01	463.6666667	2.666205875	12	680	2.832508913
2	0.01	463.6666667	2.666205875	12	440	2.643452676
2	0.01	463.6666667	2.666205875	12	430	2.633468456
2	0.01	463.6666667	2.666205875	12	470	2.672097858
3	0.01	129	2.11058971	12	440	2.643452676
3	0.01	129	2.11058971	12	1960	3.292256071
3	0.01	129	2.11058971	12	290	2.462397998
3	0.01	129	2.11058971	12	500	2.698970004
3	0.01	129	2.11058971	12	3940	3.595496222
1	0.1	1963.333333	3.29299404	12	26700	4.426511261
1	0.1	1963.333333	3.29299404	12	1550	3.190331698
1	0.1	1963.333333	3.29299404	12	1680	3.225309282
1	0.1	1963.333333	3.29299404	12	5050	3.703291378
1	0.1	1963.333333	3.29299404	12	2480	3.394451681
1	0.1	1963.333333	3.29299404	12	3470	3.540329475
2	0.1	2960	3.471291711	12	1100	3.041392685
2	0.1	2960	3.471291711	12	20400	4.309630167
2	0.1	2960	3.471291711	12	12800	4.10720997
2	0.1	2960	3.471291711	12	1000	3
2	0.1	2960	3.471291711	12	1400	3.146128036
2	0.1	2960	3.471291711	12	1600	3.204119983
3	0.1	4040	3.606381365	12	5900	3.770852012
3	0.1	4040	3.606381365	12	1000	3
3	0.1	4040	3.606381365	12	600	2.77815125
3	0.1	4040	3.606381365	12	800	2.903089987
3	0.1	4040	3.606381365	12	700	2.84509804
3	0.1	4040	3.606381365	12	267000	5.426511261
1	0.5	3933.333333	3.594760753	12	19400	4.28780173
1	0.5	3933.333333	3.594760753	12	15600	4.193124598
1	0.5	3933.333333	3.594760753	12	905000	5.956648579
1	0.5	3933.333333	3.594760753	12	16400	4.214843848
1	0.5	3933.333333	3.594760753	12	212000	5.326335861
1	0.5	3933.333333	3.594760753	12	46000	4.662757832
2	0.5	8666.666667	3.937852093	12	2200000	6.342422681
2	0.5	8666.666667	3.937852093	12	16400	4.214843848
2	0.5	8666.666667	3.937852093	12	6600	3.819543936
2	0.5	8666.666667	3.937852093	12	11400	4.056904851
2	0.5	8666.666667	3.937852093	12	12800	4.10720997
2	0.5	8666.666667	3.937852093	12	915000	5.961421094
3	0.5	169000	5.227886705	12	30000	4.477121255
3	0.5	169000	5.227886705	12	6000	3.77815125
3	0.5	169000	5.227886705	12	29000	4.462397998
3	0.5	169000	5.227886705	12	87000	4.939519253
3	0.5	169000	5.227886705	12	13000	4.113943352
3	0.5	169000	5.227886705	12	49000	4.69019608
1	0.001	107.3333333	2.030734617	24	19900	4.298853076
1	0.001	107.3333333	2.030734617	24	155	2.190331698
1	0.001	107.3333333	2.030734617	24	55	1.740362689
1	0.001	107.3333333	2.030734617	24	5	0.698970004
1	0.001	107.3333333	2.030734617	24	19500	4.290034611
1	0.001	107.3333333	2.030734617	24	25	1.397940009
2	0.001	60.66666667	1.782950133	24	190	2.278753601
2	0.001	60.66666667	1.782950133	24	1900	3.278753601
2	0.001	60.66666667	1.782950133	24	1050	3.021189299
2	0.001	60.66666667	1.782950133	24	650	2.812913357
2	0.001	60.66666667	1.782950133	24	205	2.311753861
3	0.001	17.33333333	1.238882089	24	280	2.447158031
3	0.001	17.33333333	1.238882089	24	690	2.838849091
3	0.001	17.33333333	1.238882089	24	230	2.361727836
3	0.001	17.33333333	1.238882089	24	580	2.763427994
3	0.001	17.33333333	1.238882089	24	880	2.944482672
3	0.001	17.33333333	1.238882089	24	790	2.897627091
1	0.01	117.3333333	2.069421409	24	170	2.230448921
1	0.01	117.3333333	2.069421409	24	255	2.40654018
1	0.01	117.3333333	2.069421409	24	255	2.40654018
1	0.01	117.3333333	2.069421409	24	185	2.267171728
1	0.01	117.3333333	2.069421409	24	300	2.477121255
1	0.01	117.3333333	2.069421409	24	295	2.469822016
2	0.01	463.6666667	2.666205875	24	1530	3.184691431
2	0.01	463.6666667	2.666205875	24	6750	3.829303773
2	0.01	463.6666667	2.666205875	24	4930	3.692846919
2	0.01	463.6666667	2.666205875	24	880	2.944482672
2	0.01	463.6666667	2.666205875	24	760	2.880813592
2	0.01	463.6666667	2.666205875	24	555	2.744292983
3	0.01	129	2.11058971	24	42600	4.629409599
3	0.01	129	2.11058971	24	1920	3.283301229
3	0.01	129	2.11058971	24	5450	3.736396502
3	0.01	129	2.11058971	24	2000	3.301029996
3	0.01	129	2.11058971	24	2470	3.392696953
1	0.1	1963.333333	3.29299404	24	2400	3.380211242
1	0.1	1963.333333	3.29299404	24	79500	4.900367129
1	0.1	1963.333333	3.29299404	24	3540	3.549003262
1	0.1	1963.333333	3.29299404	24	1800	3.255272505
1	0.1	1963.333333	3.29299404	24	3940	3.595496222
1	0.1	1963.333333	3.29299404	24	6800000	6.832508913
2	0.1	2960	3.471291711	24	187000	5.271841607
2	0.1	2960	3.471291711	24	2200	3.342422681
2	0.1	2960	3.471291711	24	4930	3.692846919
2	0.1	2960	3.471291711	24	6800	3.832508913
2	0.1	2960	3.471291711	24	3270	3.514547753
2	0.1	2960	3.471291711	24	3000	3.477121255
3	0.1	4040	3.606381365	24	285000	5.45484486
3	0.1	4040	3.606381365	24	5350	3.728353782
3	0.1	4040	3.606381365	24	3000	3.477121255
3	0.1	4040	3.606381365	24	2480	3.394451681
3	0.1	4040	3.606381365	24	9450	3.975431809
3	0.1	4040	3.606381365	24	2870	3.457881897
1	0.5	3933.333333	3.594760753	24	23200	4.365487985
1	0.5	3933.333333	3.594760753	24	62500	4.795880017
1	0.5	3933.333333	3.594760753	24	38300	4.583198774
1	0.5	3933.333333	3.594760753	24	26000	4.414973348
1	0.5	3933.333333	3.594760753	24	48200	4.683047038
1	0.5	3933.333333	3.594760753	24	34700	4.540329475
2	0.5	8666.666667	3.937852093	24	2110000	6.324282455
2	0.5	8666.666667	3.937852093	24	1910000	6.281033367
2	0.5	8666.666667	3.937852093	24	216000	5.334453751
2	0.5	8666.666667	3.937852093	24	1760000	6.245512668
2	0.5	8666.666667	3.937852093	24	70000	4.84509804
3	0.5	169000	5.227886705	24	22700	4.356025857
3	0.5	169000	5.227886705	24	15800	4.198657087
3	0.5	169000	5.227886705	24	11200	4.049218023
3	0.5	169000	5.227886705	24	23200	4.365487985
3	0.5	169000	5.227886705	24	555000	5.744292983
1	0.001	107.3333333	2.030734617	48	125	2.096910013
1	0.001	107.3333333	2.030734617	48	285	2.45484486
1	0.001	107.3333333	2.030734617	48	75	1.875061263
1	0.001	107.3333333	2.030734617	48	95	1.977723605
1	0.001	107.3333333	2.030734617	48	85	1.929418926
1	0.001	107.3333333	2.030734617	48	170	2.230448921
2	0.001	60.66666667	1.782950133	48	4730	3.674861141
2	0.001	60.66666667	1.782950133	48	980	2.991226076
2	0.001	60.66666667	1.782950133	48	105	2.021189299
2	0.001	60.66666667	1.782950133	48	395	2.596597096
2	0.001	60.66666667	1.782950133	48	1280	3.10720997
2	0.001	60.66666667	1.782950133	48	175	2.243038049
3	0.001	17.33333333	1.238882089	48	10	1
3	0.001	17.33333333	1.238882089	48	440	2.643452676
3	0.001	17.33333333	1.238882089	48	130	2.113943352
3	0.001	17.33333333	1.238882089	48	220	2.342422681
3	0.001	17.33333333	1.238882089	48	200	2.301029996
3	0.001	17.33333333	1.238882089	48	1000	3
1	0.01	117.3333333	2.069421409	48	56500	4.752048448
1	0.01	117.3333333	2.069421409	48	545	2.736396502
1	0.01	117.3333333	2.069421409	48	460	2.662757832
1	0.01	117.3333333	2.069421409	48	430	2.633468456
1	0.01	117.3333333	2.069421409	48	335	2.525044807
1	0.01	117.3333333	2.069421409	48	355	2.550228353
2	0.01	463.6666667	2.666205875	48	10600	4.025305865
2	0.01	463.6666667	2.666205875	48	2130	3.328379603
2	0.01	463.6666667	2.666205875	48	15300	4.184691431
2	0.01	463.6666667	2.666205875	48	2070	3.315970345
2	0.01	463.6666667	2.666205875	48	880	2.944482672
2	0.01	463.6666667	2.666205875	48	960	2.982271233
3	0.01	129	2.11058971	48	3470	3.540329475
3	0.01	129	2.11058971	48	20	1.301029996
3	0.01	129	2.11058971	48	1020	3.008600172
3	0.01	129	2.11058971	48	4380	3.641474111
3	0.01	129	2.11058971	48	36500	4.562292864
3	0.01	129	2.11058971	48	840	2.924279286
1	0.1	1963.333333	3.29299404	48	2000	3.301029996
1	0.1	1963.333333	3.29299404	48	194000	5.28780173
1	0.1	1963.333333	3.29299404	48	2870	3.457881897
1	0.1	1963.333333	3.29299404	48	2600	3.414973348
1	0.1	1963.333333	3.29299404	48	7950	3.900367129
1	0.1	1963.333333	3.29299404	48	4000	3.602059991
2	0.1	2960	3.471291711	48	4140	3.617000341
2	0.1	2960	3.471291711	48	2670	3.426511261
2	0.1	2960	3.471291711	48	2470	3.392696953
2	0.1	2960	3.471291711	48	3140	3.496929648
2	0.1	2960	3.471291711	48	4820	3.683047038
2	0.1	2960	3.471291711	48	25900	4.413299764
3	0.1	4040	3.606381365	48	40800	4.610660163
3	0.1	4040	3.606381365	48	11800	4.071882007
3	0.1	4040	3.606381365	48	13900	4.1430148
3	0.1	4040	3.606381365	48	2080	3.318063335
3	0.1	4040	3.606381365	48	6650	3.822821645
3	0.1	4040	3.606381365	48	2320	3.365487985
1	0.5	3933.333333	3.594760753	48	39400	4.595496222
1	0.5	3933.333333	3.594760753	48	16500	4.217483944
1	0.5	3933.333333	3.594760753	48	15600	4.193124598
1	0.5	3933.333333	3.594760753	48	13400	4.127104798
1	0.5	3933.333333	3.594760753	48	16200	4.209515015
1	0.5	3933.333333	3.594760753	48	25600	4.408239965
2	0.5	8666.666667	3.937852093	48	15700	4.195899652
2	0.5	8666.666667	3.937852093	48	14400	4.158362492
2	0.5	8666.666667	3.937852093	48	40500	4.607455023
2	0.5	8666.666667	3.937852093	48	22400	4.350248018
2	0.5	8666.666667	3.937852093	48	22800	4.357934847
2	0.5	8666.666667	3.937852093	48	22800	4.357934847
3	0.5	169000	5.227886705	48	25400	4.404833717
3	0.5	169000	5.227886705	48	72000	4.857332496
3	0.5	169000	5.227886705	48	25400	4.404833717
3	0.5	169000	5.227886705	48	945000	5.975431809
3	0.5	169000	5.227886705	48	520000	5.716003344
3	0.5	169000	5.227886705	48	19300	4.285557309
1	0.001	107.3333333	2.030734617	72	815	2.911157609
1	0.001	107.3333333	2.030734617	72	100	2
1	0.001	107.3333333	2.030734617	72	1000	3
1	0.001	107.3333333	2.030734617	72	330	2.51851394
1	0.001	107.3333333	2.030734617	72	1200	3.079181246
1	0.001	107.3333333	2.030734617	72	260	2.414973348
2	0.001	60.66666667	1.782950133	72	1260	3.100370545
2	0.001	60.66666667	1.782950133	72	560	2.748188027
2	0.001	60.66666667	1.782950133	72	1080	3.033423755
2	0.001	60.66666667	1.782950133	72	165	2.217483944
2	0.001	60.66666667	1.782950133	72	355	2.550228353
2	0.001	60.66666667	1.782950133	72	275	2.439332694
3	0.001	17.33333333	1.238882089	72	860	2.934498451
3	0.001	17.33333333	1.238882089	72	605	2.781755375
3	0.001	17.33333333	1.238882089	72	2580	3.411619706
3	0.001	17.33333333	1.238882089	72	960	2.982271233
3	0.001	17.33333333	1.238882089	72	290	2.462397998
3	0.001	17.33333333	1.238882089	72	545	2.736396502
1	0.01	117.3333333	2.069421409	72	575	2.759667845
1	0.01	117.3333333	2.069421409	72	6250	3.795880017
1	0.01	117.3333333	2.069421409	72	470	2.672097858
1	0.01	117.3333333	2.069421409	72	175	2.243038049
1	0.01	117.3333333	2.069421409	72	1300	3.113943352
1	0.01	117.3333333	2.069421409	72	450	2.653212514
2	0.01	463.6666667	2.666205875	72	13700	4.136720567
2	0.01	463.6666667	2.666205875	72	5030	3.701567985
2	0.01	463.6666667	2.666205875	72	1330	3.123851641
2	0.01	463.6666667	2.666205875	72	4080	3.610660163
2	0.01	463.6666667	2.666205875	72	4250	3.62838893
3	0.01	129	2.11058971	72	185	2.267171728
3	0.01	129	2.11058971	72	7300	3.86332286
3	0.01	129	2.11058971	72	16300	4.212187604
3	0.01	129	2.11058971	72	2780000	6.444044796
3	0.01	129	2.11058971	72	1700000	6.230448921
1	0.1	1963.333333	3.29299404	72	4140	3.617000341
1	0.1	1963.333333	3.29299404	72	4490	3.652246341
1	0.1	1963.333333	3.29299404	72	2240	3.350248018
1	0.1	1963.333333	3.29299404	72	21900	4.340444115
1	0.1	1963.333333	3.29299404	72	14600	4.164352856
1	0.1	1963.333333	3.29299404	72	17200	4.235528447
2	0.1	2960	3.471291711	72	3940	3.595496222
2	0.1	2960	3.471291711	72	2940	3.46834733
2	0.1	2960	3.471291711	72	11400	4.056904851
2	0.1	2960	3.471291711	72	4710	3.673020907
2	0.1	2960	3.471291711	72	10400	4.017033339
2	0.1	2960	3.471291711	72	8500	3.929418926
3	0.1	4040	3.606381365	72	2600	3.414973348
3	0.1	4040	3.606381365	72	3180	3.50242712
3	0.1	4040	3.606381365	72	2480	3.394451681
3	0.1	4040	3.606381365	72	9450	3.975431809
3	0.1	4040	3.606381365	72	8000	3.903089987
3	0.1	4040	3.606381365	72	6150	3.788875116
1	0.5	3933.333333	3.594760753	72	21200	4.326335861
1	0.5	3933.333333	3.594760753	72	16000	4.204119983
1	0.5	3933.333333	3.594760753	72	9200	3.963787827
1	0.5	3933.333333	3.594760753	72	42700	4.630427875
1	0.5	3933.333333	3.594760753	72	49300	4.692846919
1	0.5	3933.333333	3.594760753	72	24000	4.380211242
2	0.5	8666.666667	3.937852093	72	46000	4.662757832
2	0.5	8666.666667	3.937852093	72	29400	4.46834733
2	0.5	8666.666667	3.937852093	72	48200	4.683047038
2	0.5	8666.666667	3.937852093	72	234000	5.369215857
2	0.5	8666.666667	3.937852093	72	54500	4.736396502
2	0.5	8666.666667	3.937852093	72	74000	4.86923172
3	0.5	169000	5.227886705	72	26000	4.414973348
3	0.5	169000	5.227886705	72	72000	4.857332496
3	0.5	169000	5.227886705	72	46700	4.669316881
3	0.5	169000	5.227886705	72	38000	4.579783597
3	0.5	169000	5.227886705	72	52500	4.720159303
1	0.001	107.3333333	2.030734617	168	380	2.579783597
1	0.001	107.3333333	2.030734617	168	540	2.73239376
1	0.001	107.3333333	2.030734617	168	205	2.311753861
1	0.001	107.3333333	2.030734617	168	505	2.703291378
1	0.001	107.3333333	2.030734617	168	190	2.278753601
1	0.001	107.3333333	2.030734617	168	355	2.550228353
2	0.001	60.66666667	1.782950133	168	3700	3.568201724
2	0.001	60.66666667	1.782950133	168	445	2.648360011
2	0.001	60.66666667	1.782950133	168	460	2.662757832
2	0.001	60.66666667	1.782950133	168	470	2.672097858
2	0.001	60.66666667	1.782950133	168	100	2
2	0.001	60.66666667	1.782950133	168	30000	4.477121255
3	0.001	17.33333333	1.238882089	168	20	1.301029996
3	0.001	17.33333333	1.238882089	168	40	1.602059991
3	0.001	17.33333333	1.238882089	168	10	1
3	0.001	17.33333333	1.238882089	168	5	0.698970004
1	0.01	117.3333333	2.069421409	168	1730	3.238046103
1	0.01	117.3333333	2.069421409	168	11900	4.075546961
1	0.01	117.3333333	2.069421409	168	2350	3.371067862
1	0.01	117.3333333	2.069421409	168	1970	3.294466226
1	0.01	117.3333333	2.069421409	168	7130	3.85308953
1	0.01	117.3333333	2.069421409	168	2350	3.371067862
2	0.01	463.6666667	2.666205875	168	8580	3.933487288
2	0.01	463.6666667	2.666205875	168	19900	4.298853076
2	0.01	463.6666667	2.666205875	168	4550	3.658011397
3	0.01	129	2.11058971	168	1570	3.195899652
3	0.01	129	2.11058971	168	22200	4.346352974
3	0.01	129	2.11058971	168	9500	3.977723605
3	0.01	129	2.11058971	168	3500	3.544068044
3	0.01	129	2.11058971	168	17500	4.243038049
3	0.01	129	2.11058971	168	60800	4.783903579
1	0.1	1963.333333	3.29299404	168	30300	4.481442629
1	0.1	1963.333333	3.29299404	168	12300	4.089905111
1	0.1	1963.333333	3.29299404	168	27000	4.431363764
1	0.1	1963.333333	3.29299404	168	22700	4.356025857
1	0.1	1963.333333	3.29299404	168	19700	4.294466226
1	0.1	1963.333333	3.29299404	168	27000	4.431363764
2	0.1	2960	3.471291711	168	8500	3.929418926
2	0.1	2960	3.471291711	168	17900	4.252853031
2	0.1	2960	3.471291711	168	22700	4.356025857
2	0.1	2960	3.471291711	168	11800	4.071882007
3	0.1	4040	3.606381365	168	15400	4.187520721
3	0.1	4040	3.606381365	168	18600	4.269512944
3	0.1	4040	3.606381365	168	30000	4.477121255
3	0.1	4040	3.606381365	168	19000	4.278753601
3	0.1	4040	3.606381365	168	38900	4.589949601
3	0.1	4040	3.606381365	168	21600	4.334453751
1	0.5	3933.333333	3.594760753	168	89000	4.949390007
1	0.5	3933.333333	3.594760753	168	54500	4.736396502
1	0.5	3933.333333	3.594760753	168	51500	4.711807229
1	0.5	3933.333333	3.594760753	168	58500	4.767155866
1	0.5	3933.333333	3.594760753	168	61500	4.788875116
2	0.5	8666.666667	3.937852093	168	35400	4.549003262
2	0.5	8666.666667	3.937852093	168	63500	4.802773725
2	0.5	8666.666667	3.937852093	168	54500	4.736396502
2	0.5	8666.666667	3.937852093	168	33400	4.523746467
2	0.5	8666.666667	3.937852093	168	60000	4.77815125
2	0.5	8666.666667	3.937852093	168	472000	5.673941999
3	0.5	169000	5.227886705	168	59000	4.770852012
3	0.5	169000	5.227886705	168	79500	4.900367129
3	0.5	169000	5.227886705	168	129000	5.11058971
3	0.5	169000	5.227886705	168	54500	4.736396502
3	0.5	169000	5.227886705	168	54500	4.736396502
2	0.001	60.66666667	1.782950133	336	2130	3.328379603
2	0.001	60.66666667	1.782950133	336	1220	3.086359831
2	0.001	60.66666667	1.782950133	336	305	2.484299839
2	0.001	60.66666667	1.782950133	336	1300	3.113943352
2	0.001	60.66666667	1.782950133	336	38000	4.579783597
2	0.001	60.66666667	1.782950133	336	275	2.439332694
2	0.01	463.6666667	2.666205875	336	8950	3.951823035
2	0.01	463.6666667	2.666205875	336	21000	4.322219295
2	0.01	463.6666667	2.666205875	336	76800	4.88536122
3	0.01	129	2.11058971	336	82000	4.913813852
3	0.01	129	2.11058971	336	24100	4.382017043
3	0.01	129	2.11058971	336	24100	4.382017043
3	0.01	129	2.11058971	336	840	2.924279286
2	0.1	2960	3.471291711	336	75000	4.875061263
2	0.1	2960	3.471291711	336	37300	4.571708832
2	0.1	2960	3.471291711	336	65000	4.812913357
2	0.1	2960	3.471291711	336	59500	4.774516966
2	0.1	2960	3.471291711	336	37300	4.571708832
2	0.1	2960	3.471291711	336	74000	4.86923172
3	0.1	4040	3.606381365	336	75000	4.875061263
3	0.1	4040	3.606381365	336	53000	4.72427587
3	0.1	4040	3.606381365	336	106000	5.025305865
3	0.1	4040	3.606381365	336	42000	4.62324929
3	0.1	4040	3.606381365	336	88000	4.944482672
3	0.1	4040	3.606381365	336	56500	4.752048448
2	0.5	8666.666667	3.937852093	336	234000	5.369215857
2	0.5	8666.666667	3.937852093	336	270000	5.431363764
2	0.5	8666.666667	3.937852093	336	389000	5.589949601
2	0.5	8666.666667	3.937852093	336	285000	5.45484486
2	0.5	8666.666667	3.937852093	336	139000	5.1430148
2	0.5	8666.666667	3.937852093	336	175000	5.243038049
3	0.5	169000	5.227886705	336	197000	5.294466226
3	0.5	169000	5.227886705	336	183000	5.26245109
3	0.5	169000	5.227886705	336	146000	5.164352856
3	0.5	169000	5.227886705	336	104000	5.017033339
