# Supplementary material for: Consequences of chronic bacterial infection in Drosophila melanogaster
Source: PLoS One. 2019 Oct 24;14(10):e0224440. doi: 10.1371/journal.pone.0224440 (PMC6812774; doi:10.1371/journal.pone.0224440)
Supplement: S1 File — This compressed folder contains all of the data for the manuscript and the data files are titled with their corresponding figure panel. (ZIP) [file pone.0224440.s002.zip › Data for Publication/Fig3A_Data.csv]

rep	injection	cq_Rp49	cq_diptA	diptA_final	cq_def	def_final	cq_attA	attA_final	cq_mtk	mtk_final	cq_drs	drs_final
1	04_Ef	20.23676594	23.11276113	2.963648897	27.34969522	0.487203393	22.37151008	6.524160315	20.20472998	10.62469089	18.03487792	10.31386113
1	04_Ef	19.49843507	23.13431252	1.623824357	26.61605897	0.456815388	22.81619126	2.688908564	19.82109594	7.742766221	17.74558221	6.923863304
1	04_Ef	19.88531177	24.48316205	0.872387927	26.97182891	0.482231075	23.49716715	2.311326426	20.98030003	4.651911917	18.44247084	5.982923984
2	04_Ef	19.61564482	23.61811295	1.277374101	25.23347741	1.341977389	22.39001575	3.9330249	21.0527877	3.567534503	18.57085159	4.441719373
2	04_Ef	19.53288103	22.38104857	2.803411206	24.91706844	1.57407344	21.31062293	7.620454015	19.66469302	8.884961539	17.4589287	8.575452199
2	04_Ef	20.0506381	22.74987059	3.281728191	25.39296112	1.692648682	21.90542516	7.702891783	20.67129658	6.595858973	18.02196177	8.970751919
3	04_Ef	19.74904251	23.82847881	1.228721097	27.50308939	0.296438336	22.54426197	3.941291855	20.93725543	4.303006983	18.30424722	5.874173003
3	04_Ef	19.8831586	24.76153497	0.718986884	27.85932317	0.255896116	23.17734434	2.862169514	21.93884414	2.363235381	19.28121762	3.460255146
3	04_Ef	19.78624435	23.1121067	2.072621713	26.84377663	0.48827036	22.51083956	4.152007298	20.25900721	7.148315455	18.66467921	4.785366127
1	01_PBS	20.06783368	23.76910602	1.649083196	25.68835496	1.390447261	24.29919588	1.556658703	22.18440675	2.301915147	19.64499738	3.162507351
1	01_PBS	20.27581791	29.05224713	0.051185138	27.14009045	0.583455028	29.29261473	0.063525977	27.65868764	0.057327712	24.1459281	0.199380113
1	01_PBS	19.72371579	26.24823534	0.227562198	27.06122546	0.397955499	27.83161439	0.109613921	24.65513007	0.306973979	23.20249218	0.237559367
2	01_PBS	19.92057252	23.40238393	1.888336878	25.13857528	1.829532572	23.16560581	2.971964075	21.96652118	2.387533605	19.7045147	2.706335655
2	01_PBS	19.85359938	22.7967093	2.716975772	24.72120898	2.335017657	22.99729084	3.156275054	21.45644553	3.243038166	21.70547129	0.697779204
2	01_PBS	19.67899389	24.61536963	0.676022316	25.38445987	1.267420499	24.71522194	0.863490949	23.80893117	0.537850298	20.42165599	1.40057928
3	01_PBS	19.81805819	27.67462211	0.09185702	26.83717772	0.503131749	27.57217889	0.140713891	26.47957753	0.091465274	23.42507157	0.221526372
3	01_PBS	19.83223759	27.98471443	0.075037019	27.4765349	0.322746319	28.49302167	0.076524561	27.50077797	0.045039319	23.42264357	0.224391178
3	01_PBS	19.58280925	28.47177735	0.044007823	27.00505908	0.370312796	28.52840268	0.061285416	27.85025536	0.028875919	23.73748634	0.149943458
1	02_Pr	20.43034089	18.4740992	84.2948251	21.30811834	41.95833362	21.13519483	17.5013951	18.15076341	52.69709985	19.0344596	6.276454684
1	02_Pr	20.25310768	18.2435101	85.81891494	20.82238832	51.50532761	20.12405852	30.04339101	17.75074906	60.68005788	18.1237389	9.861572702
1	02_Pr	20.598319	18.3202512	107.099528	21.18213519	52.45124071	20.94390944	22.75200092	18.06355148	64.04101492	18.52838556	9.970776903
2	02_Pr	20.63537768	18.46457036	99.86679686	21.30949531	49.33577823	21.39053545	17.34330621	18.52842253	47.52983016	18.45624138	10.76243966
2	02_Pr	19.93341418	18.11819428	72.56248861	21.32546338	27.92141999	20.11578308	23.432915	17.99437959	39.64004206	18.19933242	7.281763768
2	02_Pr	20.53073174	19.54227712	43.75429687	22.40222119	20.85109253	20.86627444	22.71991895	18.50978992	44.31492534	18.88093183	7.51203698
3	02_Pr	19.71672856	18.5922059	44.0728251	21.80496311	16.70578939	20.68923906	13.40442195	18.26716085	27.533017	19.00943271	3.618101797
3	02_Pr	19.48353178	19.15935273	24.778737	23.36320089	4.576243464	20.95389203	9.318025641	18.8720472	14.93575812	19.3386325	2.42631447
3	02_Pr	19.65991098	19.0375636	31.00120377	22.07446818	13.17997173	20.59545048	13.64831004	18.51548619	22.09215292	19.32270208	2.820511535
1	03_Sm	20.18540743	17.04159716	186.0541106	19.70155956	108.4150612	19.89081617	33.31397308	17.01912517	96.29567698	16.68532673	23.83031695
1	03_Sm	20.24242474	17.41047419	151.0112482	20.86330654	49.6033891	19.59646915	42.50397314	16.96045707	105.0130226	17.49910428	14.68265993
1	03_Sm	19.72827295	17.48675624	95.22097251	20.27979705	49.94514383	20.16208779	19.29622557	17.1937396	59.20796706	17.41321287	10.31854999
2	03_Sm	20.23109884	17.23549441	168.8210227	19.35190675	144.2071293	19.52909453	44.07918231	16.71511831	123.7156736	16.00970409	38.35813396
2	03_Sm	19.88295947	16.68963902	186.4218084	20.43683837	50.50341831	19.94980377	25.17535674	16.92707289	80.79596012	16.6794706	18.81020065
2	03_Sm	19.7774863	17.31912283	111.1344595	21.90501079	16.32672835	19.94959937	23.15425449	17.38144631	53.94051215	17.0797225	13.33098283
3	03_Sm	19.83079479	17.2280057	123.4515911	20.11341394	61.00023042	19.64941556	29.57069777	17.14701757	66.38444372	17.02999032	14.36541298
3	03_Sm	19.72439261	16.76745109	155.7745433	20.08889704	57.04108519	19.12584993	38.66578391	16.67883472	84.84722015	17.03046847	13.1964671
3	03_Sm	19.96012843	16.98401273	161.8460125	19.79392013	84.87344012	19.30269562	41.39509485	16.83423726	91.71473388	16.69271026	19.82835459
