# Supplementary material for: Consequences of chronic bacterial infection in Drosophila melanogaster
Source: PLoS One. 2019 Oct 24;14(10):e0224440. doi: 10.1371/journal.pone.0224440 (PMC6812774; doi:10.1371/journal.pone.0224440)
Supplement: S1 File — This compressed folder contains all of the data for the manuscript and the data files are titled with their corresponding figure panel. (ZIP) [file pone.0224440.s002.zip › Data for Publication/Fig4B_Data.csv]

rep	primary	secondary	vial	hour	status
1	1_PBS	1_PBS	1	168	0
1	1_PBS	1_PBS	1	168	0
1	1_PBS	1_PBS	1	168	0
1	1_PBS	1_PBS	1	168	0
1	1_PBS	1_PBS	1	168	0
1	1_PBS	1_PBS	1	168	0
1	1_PBS	1_PBS	1	168	0
1	1_PBS	1_PBS	1	168	0
1	1_PBS	1_PBS	1	168	0
1	1_PBS	1_PBS	1	168	0
1	1_PBS	1_PBS	1	168	0
1	1_PBS	1_PBS	1	168	0
1	1_PBS	1_PBS	1	168	0
1	1_PBS	1_PBS	1	168	0
1	1_PBS	1_PBS	1	168	0
1	1_PBS	1_PBS	1	168	0
1	1_PBS	1_PBS	1	168	0
1	1_PBS	1_PBS	1	168	0
1	1_PBS	1_PBS	1	168	0
1	1_PBS	1_PBS	2	168	0
1	1_PBS	1_PBS	2	168	0
1	1_PBS	1_PBS	2	168	0
1	1_PBS	1_PBS	2	168	0
1	1_PBS	1_PBS	2	168	0
1	1_PBS	1_PBS	2	168	0
1	1_PBS	1_PBS	2	168	0
1	1_PBS	1_PBS	2	168	0
1	1_PBS	1_PBS	2	168	0
1	1_PBS	1_PBS	2	168	0
1	1_PBS	1_PBS	2	168	0
1	1_PBS	1_PBS	2	168	0
1	1_PBS	1_PBS	2	168	0
1	1_PBS	1_PBS	2	168	0
1	1_PBS	1_PBS	2	168	0
1	1_PBS	1_PBS	2	168	0
1	1_PBS	1_PBS	2	168	0
1	1_PBS	1_PBS	2	168	0
1	1_PBS	1_PBS	3	168	0
1	1_PBS	1_PBS	3	168	0
1	1_PBS	1_PBS	3	168	0
1	1_PBS	1_PBS	3	168	0
1	1_PBS	1_PBS	3	168	0
1	1_PBS	1_PBS	3	168	0
1	1_PBS	1_PBS	3	168	0
1	1_PBS	1_PBS	3	168	0
1	1_PBS	1_PBS	3	168	0
1	1_PBS	1_PBS	3	168	0
1	1_PBS	1_PBS	3	168	0
1	1_PBS	1_PBS	3	168	0
1	1_PBS	1_PBS	3	168	0
1	3_Smarc	1_PBS	1	168	0
1	3_Smarc	1_PBS	1	168	0
1	3_Smarc	1_PBS	1	168	0
1	3_Smarc	1_PBS	1	168	0
1	3_Smarc	1_PBS	1	168	0
1	3_Smarc	1_PBS	1	168	0
1	3_Smarc	1_PBS	1	168	0
1	3_Smarc	1_PBS	1	168	0
1	3_Smarc	1_PBS	1	168	0
1	3_Smarc	1_PBS	1	168	0
1	3_Smarc	1_PBS	1	168	0
1	3_Smarc	1_PBS	1	168	0
1	3_Smarc	1_PBS	1	168	0
1	3_Smarc	1_PBS	1	168	0
1	3_Smarc	1_PBS	1	168	0
1	3_Smarc	1_PBS	1	168	0
1	3_Smarc	1_PBS	1	168	0
1	3_Smarc	1_PBS	1	168	0
1	3_Smarc	1_PBS	1	168	0
1	3_Smarc	1_PBS	2	168	0
1	3_Smarc	1_PBS	2	168	0
1	3_Smarc	1_PBS	2	168	0
1	3_Smarc	1_PBS	2	168	0
1	3_Smarc	1_PBS	2	168	0
1	3_Smarc	1_PBS	2	168	0
1	3_Smarc	1_PBS	2	168	0
1	3_Smarc	1_PBS	2	168	0
1	3_Smarc	1_PBS	2	168	0
1	3_Smarc	1_PBS	2	168	0
1	3_Smarc	1_PBS	2	168	0
1	3_Smarc	1_PBS	2	168	0
1	3_Smarc	1_PBS	2	168	0
1	3_Smarc	1_PBS	2	168	0
1	3_Smarc	1_PBS	2	168	0
1	3_Smarc	1_PBS	2	168	0
1	3_Smarc	1_PBS	2	168	0
1	3_Smarc	1_PBS	2	168	0
1	3_Smarc	1_PBS	3	168	0
1	3_Smarc	1_PBS	3	168	0
1	3_Smarc	1_PBS	3	168	0
1	3_Smarc	1_PBS	3	168	0
1	3_Smarc	1_PBS	3	168	0
1	3_Smarc	1_PBS	3	168	0
1	3_Smarc	1_PBS	3	168	0
1	3_Smarc	1_PBS	3	168	0
1	3_Smarc	1_PBS	3	168	0
1	3_Smarc	1_PBS	3	168	0
1	3_Smarc	1_PBS	3	168	0
1	3_Smarc	1_PBS	3	168	0
1	3_Smarc	1_PBS	3	168	0
1	3_Smarc	1_PBS	3	168	0
1	3_Smarc	1_PBS	3	168	0
1	3_Smarc	1_PBS	3	168	0
1	1_PBS	2_Prett	1	168	0
1	1_PBS	2_Prett	1	168	0
1	1_PBS	2_Prett	1	168	0
1	1_PBS	2_Prett	1	168	0
1	1_PBS	2_Prett	1	168	0
1	1_PBS	2_Prett	1	168	0
1	1_PBS	2_Prett	1	168	0
1	1_PBS	2_Prett	1	168	0
1	1_PBS	2_Prett	2	168	0
1	1_PBS	2_Prett	2	168	0
1	1_PBS	2_Prett	2	168	0
1	1_PBS	2_Prett	2	168	0
1	1_PBS	2_Prett	2	168	0
1	1_PBS	2_Prett	2	168	0
1	1_PBS	2_Prett	3	168	0
1	1_PBS	2_Prett	3	168	0
1	1_PBS	2_Prett	3	168	0
1	1_PBS	2_Prett	3	168	0
1	1_PBS	2_Prett	3	168	0
1	1_PBS	2_Prett	3	168	0
1	1_PBS	2_Prett	3	168	0
1	1_PBS	2_Prett	3	168	0
1	1_PBS	2_Prett	3	168	0
1	1_PBS	2_Prett	3	168	0
1	3_Smarc	2_Prett	1	168	0
1	3_Smarc	2_Prett	1	168	0
1	3_Smarc	2_Prett	1	168	0
1	3_Smarc	2_Prett	1	168	0
1	3_Smarc	2_Prett	1	168	0
1	3_Smarc	2_Prett	1	168	0
1	3_Smarc	2_Prett	1	168	0
1	3_Smarc	2_Prett	1	168	0
1	3_Smarc	2_Prett	1	168	0
1	3_Smarc	2_Prett	1	168	0
1	3_Smarc	2_Prett	1	168	0
1	3_Smarc	2_Prett	1	168	0
1	3_Smarc	2_Prett	1	168	0
1	3_Smarc	2_Prett	1	168	0
1	3_Smarc	2_Prett	1	168	0
1	3_Smarc	2_Prett	1	168	0
1	3_Smarc	2_Prett	1	168	0
1	3_Smarc	2_Prett	2	168	0
1	3_Smarc	2_Prett	2	168	0
1	3_Smarc	2_Prett	2	168	0
1	3_Smarc	2_Prett	2	168	0
1	3_Smarc	2_Prett	2	168	0
1	3_Smarc	2_Prett	2	168	0
1	3_Smarc	2_Prett	2	168	0
1	3_Smarc	2_Prett	2	168	0
1	3_Smarc	2_Prett	2	168	0
1	3_Smarc	2_Prett	2	168	0
1	3_Smarc	2_Prett	2	168	0
1	3_Smarc	2_Prett	2	168	0
1	3_Smarc	2_Prett	2	168	0
1	3_Smarc	2_Prett	2	168	0
1	3_Smarc	2_Prett	2	168	0
1	3_Smarc	2_Prett	2	168	0
1	3_Smarc	2_Prett	3	168	0
1	3_Smarc	2_Prett	3	168	0
1	3_Smarc	2_Prett	3	168	0
1	3_Smarc	2_Prett	3	168	0
1	3_Smarc	2_Prett	3	168	0
1	3_Smarc	2_Prett	3	168	0
1	3_Smarc	2_Prett	3	168	0
1	3_Smarc	2_Prett	3	168	0
1	3_Smarc	2_Prett	3	168	0
1	3_Smarc	2_Prett	3	168	0
1	3_Smarc	2_Prett	3	168	0
1	3_Smarc	2_Prett	3	168	0
1	3_Smarc	2_Prett	3	168	0
1	3_Smarc	2_Prett	3	168	0
1	3_Smarc	2_Prett	3	168	0
1	3_Smarc	2_Prett	3	168	0
1	3_Smarc	2_Prett	3	168	0
1	3_Smarc	2_Prett	3	168	0
1	1_PBS	1_PBS	3	120	1
1	1_PBS	1_PBS	3	168	1
1	3_Smarc	1_PBS	3	24	1
1	3_Smarc	1_PBS	3	24	1
1	1_PBS	2_Prett	1	24	1
1	1_PBS	2_Prett	1	24	1
1	1_PBS	2_Prett	1	24	1
1	1_PBS	2_Prett	1	48	1
1	1_PBS	2_Prett	1	48	1
1	1_PBS	2_Prett	1	48	1
1	1_PBS	2_Prett	1	48	1
1	1_PBS	2_Prett	1	48	1
1	1_PBS	2_Prett	1	72	1
1	1_PBS	2_Prett	1	72	1
1	1_PBS	2_Prett	1	144	1
1	1_PBS	2_Prett	1	168	1
1	1_PBS	2_Prett	2	24	1
1	1_PBS	2_Prett	2	24	1
1	1_PBS	2_Prett	2	24	1
1	1_PBS	2_Prett	2	24	1
1	1_PBS	2_Prett	2	48	1
1	1_PBS	2_Prett	2	48	1
1	1_PBS	2_Prett	2	48	1
1	1_PBS	2_Prett	2	48	1
1	1_PBS	2_Prett	2	72	1
1	1_PBS	2_Prett	2	168	1
1	1_PBS	2_Prett	3	24	1
1	1_PBS	2_Prett	3	24	1
1	1_PBS	2_Prett	3	24	1
1	1_PBS	2_Prett	3	24	1
1	1_PBS	2_Prett	3	24	1
1	1_PBS	2_Prett	3	48	1
1	1_PBS	2_Prett	3	48	1
1	1_PBS	2_Prett	3	48	1
1	1_PBS	2_Prett	3	168	1
1	3_Smarc	2_Prett	1	144	1
1	3_Smarc	2_Prett	1	168	1
1	3_Smarc	2_Prett	2	48	1
1	3_Smarc	2_Prett	2	168	1
1	3_Smarc	2_Prett	3	24	1
2	1_PBS	1_PBS	1	168	0
2	1_PBS	1_PBS	1	168	0
2	1_PBS	1_PBS	1	168	0
2	1_PBS	1_PBS	1	168	0
2	1_PBS	1_PBS	1	168	0
2	1_PBS	1_PBS	1	168	0
2	1_PBS	1_PBS	1	168	0
2	1_PBS	1_PBS	1	168	0
2	1_PBS	1_PBS	1	168	0
2	1_PBS	1_PBS	1	168	0
2	1_PBS	1_PBS	1	168	0
2	1_PBS	1_PBS	1	168	0
2	1_PBS	1_PBS	1	168	0
2	1_PBS	1_PBS	1	168	0
2	1_PBS	1_PBS	1	168	0
2	1_PBS	1_PBS	1	168	0
2	1_PBS	1_PBS	1	168	0
2	1_PBS	1_PBS	2	168	0
2	1_PBS	1_PBS	2	168	0
2	1_PBS	1_PBS	2	168	0
2	1_PBS	1_PBS	2	168	0
2	1_PBS	1_PBS	2	168	0
2	1_PBS	1_PBS	2	168	0
2	1_PBS	1_PBS	2	168	0
2	1_PBS	1_PBS	2	168	0
2	1_PBS	1_PBS	2	168	0
2	1_PBS	1_PBS	2	168	0
2	1_PBS	1_PBS	2	168	0
2	1_PBS	1_PBS	2	168	0
2	1_PBS	1_PBS	2	168	0
2	1_PBS	1_PBS	2	168	0
2	1_PBS	1_PBS	2	168	0
2	1_PBS	1_PBS	2	168	0
2	1_PBS	1_PBS	2	168	0
2	1_PBS	1_PBS	2	168	0
2	1_PBS	1_PBS	3	168	0
2	1_PBS	1_PBS	3	168	0
2	1_PBS	1_PBS	3	168	0
2	1_PBS	1_PBS	3	168	0
2	1_PBS	1_PBS	3	168	0
2	1_PBS	1_PBS	3	168	0
2	1_PBS	1_PBS	3	168	0
2	1_PBS	1_PBS	3	168	0
2	1_PBS	1_PBS	3	168	0
2	1_PBS	1_PBS	3	168	0
2	1_PBS	1_PBS	3	168	0
2	1_PBS	1_PBS	3	168	0
2	1_PBS	1_PBS	3	168	0
2	1_PBS	1_PBS	3	168	0
2	1_PBS	1_PBS	3	168	0
2	1_PBS	1_PBS	3	168	0
2	1_PBS	1_PBS	3	168	0
2	1_PBS	1_PBS	3	168	0
2	3_Smarc	1_PBS	1	168	0
2	3_Smarc	1_PBS	1	168	0
2	3_Smarc	1_PBS	1	168	0
2	3_Smarc	1_PBS	1	168	0
2	3_Smarc	1_PBS	1	168	0
2	3_Smarc	1_PBS	1	168	0
2	3_Smarc	1_PBS	1	168	0
2	3_Smarc	1_PBS	1	168	0
2	3_Smarc	1_PBS	1	168	0
2	3_Smarc	1_PBS	1	168	0
2	3_Smarc	1_PBS	1	168	0
2	3_Smarc	1_PBS	1	168	0
2	3_Smarc	1_PBS	1	168	0
2	3_Smarc	1_PBS	1	168	0
2	3_Smarc	1_PBS	1	168	0
2	3_Smarc	1_PBS	1	168	0
2	3_Smarc	1_PBS	1	168	0
2	3_Smarc	1_PBS	1	168	0
2	3_Smarc	1_PBS	2	168	0
2	3_Smarc	1_PBS	2	168	0
2	3_Smarc	1_PBS	2	168	0
2	3_Smarc	1_PBS	2	168	0
2	3_Smarc	1_PBS	2	168	0
2	3_Smarc	1_PBS	2	168	0
2	3_Smarc	1_PBS	2	168	0
2	3_Smarc	1_PBS	2	168	0
2	3_Smarc	1_PBS	2	168	0
2	3_Smarc	1_PBS	2	168	0
2	3_Smarc	1_PBS	2	168	0
2	3_Smarc	1_PBS	2	168	0
2	3_Smarc	1_PBS	2	168	0
2	3_Smarc	1_PBS	2	168	0
2	3_Smarc	1_PBS	2	168	0
2	3_Smarc	1_PBS	2	168	0
2	3_Smarc	1_PBS	2	168	0
2	3_Smarc	1_PBS	2	168	0
2	3_Smarc	1_PBS	2	168	0
2	3_Smarc	1_PBS	2	168	0
2	3_Smarc	1_PBS	3	168	0
2	3_Smarc	1_PBS	3	168	0
2	3_Smarc	1_PBS	3	168	0
2	3_Smarc	1_PBS	3	168	0
2	3_Smarc	1_PBS	3	168	0
2	3_Smarc	1_PBS	3	168	0
2	3_Smarc	1_PBS	3	168	0
2	3_Smarc	1_PBS	3	168	0
2	3_Smarc	1_PBS	3	168	0
2	3_Smarc	1_PBS	3	168	0
2	3_Smarc	1_PBS	3	168	0
2	3_Smarc	1_PBS	3	168	0
2	3_Smarc	1_PBS	3	168	0
2	3_Smarc	1_PBS	3	168	0
2	3_Smarc	1_PBS	3	168	0
2	3_Smarc	1_PBS	3	168	0
2	3_Smarc	1_PBS	3	168	0
2	1_PBS	2_Prett	1	168	0
2	1_PBS	2_Prett	1	168	0
2	1_PBS	2_Prett	1	168	0
2	1_PBS	2_Prett	1	168	0
2	1_PBS	2_Prett	1	168	0
2	1_PBS	2_Prett	1	168	0
2	1_PBS	2_Prett	1	168	0
2	1_PBS	2_Prett	1	168	0
2	1_PBS	2_Prett	1	168	0
2	1_PBS	2_Prett	1	168	0
2	1_PBS	2_Prett	1	168	0
2	1_PBS	2_Prett	2	168	0
2	1_PBS	2_Prett	2	168	0
2	1_PBS	2_Prett	2	168	0
2	1_PBS	2_Prett	2	168	0
2	1_PBS	2_Prett	2	168	0
2	1_PBS	2_Prett	2	168	0
2	1_PBS	2_Prett	2	168	0
2	1_PBS	2_Prett	2	168	0
2	1_PBS	2_Prett	2	168	0
2	1_PBS	2_Prett	2	168	0
2	1_PBS	2_Prett	2	168	0
2	1_PBS	2_Prett	2	168	0
2	1_PBS	2_Prett	2	168	0
2	1_PBS	2_Prett	2	168	0
2	1_PBS	2_Prett	3	168	0
2	1_PBS	2_Prett	3	168	0
2	1_PBS	2_Prett	3	168	0
2	1_PBS	2_Prett	3	168	0
2	1_PBS	2_Prett	3	168	0
2	1_PBS	2_Prett	3	168	0
2	1_PBS	2_Prett	3	168	0
2	1_PBS	2_Prett	3	168	0
2	1_PBS	2_Prett	3	168	0
2	3_Smarc	2_Prett	1	168	0
2	3_Smarc	2_Prett	1	168	0
2	3_Smarc	2_Prett	1	168	0
2	3_Smarc	2_Prett	1	168	0
2	3_Smarc	2_Prett	1	168	0
2	3_Smarc	2_Prett	1	168	0
2	3_Smarc	2_Prett	1	168	0
2	3_Smarc	2_Prett	1	168	0
2	3_Smarc	2_Prett	1	168	0
2	3_Smarc	2_Prett	1	168	0
2	3_Smarc	2_Prett	1	168	0
2	3_Smarc	2_Prett	1	168	0
2	3_Smarc	2_Prett	2	168	0
2	3_Smarc	2_Prett	2	168	0
2	3_Smarc	2_Prett	2	168	0
2	3_Smarc	2_Prett	2	168	0
2	3_Smarc	2_Prett	2	168	0
2	3_Smarc	2_Prett	2	168	0
2	3_Smarc	2_Prett	2	168	0
2	3_Smarc	2_Prett	2	168	0
2	3_Smarc	2_Prett	2	168	0
2	3_Smarc	2_Prett	2	168	0
2	3_Smarc	2_Prett	2	168	0
2	3_Smarc	2_Prett	2	168	0
2	3_Smarc	2_Prett	3	168	0
2	3_Smarc	2_Prett	3	168	0
2	3_Smarc	2_Prett	3	168	0
2	3_Smarc	2_Prett	3	168	0
2	3_Smarc	2_Prett	3	168	0
2	3_Smarc	2_Prett	3	168	0
2	3_Smarc	2_Prett	3	168	0
2	3_Smarc	2_Prett	3	168	0
2	3_Smarc	2_Prett	3	168	0
2	3_Smarc	2_Prett	3	168	0
2	3_Smarc	2_Prett	3	168	0
2	3_Smarc	2_Prett	3	168	0
2	3_Smarc	2_Prett	3	168	0
2	3_Smarc	2_Prett	3	168	0
2	3_Smarc	2_Prett	3	168	0
2	1_PBS	1_PBS	3	120	1
2	3_Smarc	1_PBS	3	48	1
2	3_Smarc	1_PBS	3	120	1
2	1_PBS	2_Prett	1	24	1
2	1_PBS	2_Prett	1	24	1
2	1_PBS	2_Prett	1	48	1
2	1_PBS	2_Prett	1	48	1
2	1_PBS	2_Prett	1	48	1
2	1_PBS	2_Prett	1	72	1
2	1_PBS	2_Prett	1	96	1
2	1_PBS	2_Prett	2	24	1
2	1_PBS	2_Prett	2	48	1
2	1_PBS	2_Prett	2	48	1
2	1_PBS	2_Prett	2	120	1
2	1_PBS	2_Prett	3	24	1
2	1_PBS	2_Prett	3	24	1
2	1_PBS	2_Prett	3	24	1
2	1_PBS	2_Prett	3	48	1
2	1_PBS	2_Prett	3	48	1
2	1_PBS	2_Prett	3	48	1
2	1_PBS	2_Prett	3	120	1
2	1_PBS	2_Prett	3	120	1
2	1_PBS	2_Prett	3	120	1
2	1_PBS	2_Prett	3	120	1
2	3_Smarc	2_Prett	1	24	1
2	3_Smarc	2_Prett	1	48	1
2	3_Smarc	2_Prett	1	48	1
2	3_Smarc	2_Prett	1	48	1
2	3_Smarc	2_Prett	1	120	1
2	3_Smarc	2_Prett	1	120	1
2	3_Smarc	2_Prett	1	120	1
2	3_Smarc	2_Prett	2	24	1
2	3_Smarc	2_Prett	2	24	1
2	3_Smarc	2_Prett	2	48	1
2	3_Smarc	2_Prett	2	48	1
2	3_Smarc	2_Prett	2	48	1
2	3_Smarc	2_Prett	2	48	1
2	3_Smarc	2_Prett	3	48	1
2	3_Smarc	2_Prett	3	48	1
2	3_Smarc	2_Prett	3	48	1
2	3_Smarc	2_Prett	3	48	1
2	3_Smarc	2_Prett	3	72	1
4	1_PBS	1_PBS	1	168	0
4	1_PBS	1_PBS	1	168	0
4	1_PBS	1_PBS	1	168	0
4	1_PBS	1_PBS	1	168	0
4	1_PBS	1_PBS	1	168	0
4	1_PBS	1_PBS	1	168	0
4	1_PBS	1_PBS	1	168	0
4	1_PBS	1_PBS	1	168	0
4	1_PBS	1_PBS	1	168	0
4	1_PBS	1_PBS	1	168	0
4	1_PBS	1_PBS	1	168	0
4	1_PBS	1_PBS	1	168	0
4	1_PBS	1_PBS	1	168	0
4	1_PBS	1_PBS	1	168	0
4	1_PBS	1_PBS	1	168	0
4	1_PBS	1_PBS	1	168	0
4	1_PBS	1_PBS	2	168	0
4	1_PBS	1_PBS	2	168	0
4	1_PBS	1_PBS	2	168	0
4	1_PBS	1_PBS	2	168	0
4	1_PBS	1_PBS	2	168	0
4	1_PBS	1_PBS	2	168	0
4	1_PBS	1_PBS	2	168	0
4	1_PBS	1_PBS	2	168	0
4	1_PBS	1_PBS	2	168	0
4	1_PBS	1_PBS	2	168	0
4	1_PBS	1_PBS	2	168	0
4	1_PBS	1_PBS	2	168	0
4	1_PBS	1_PBS	2	168	0
4	1_PBS	1_PBS	2	168	0
4	1_PBS	1_PBS	2	168	0
4	1_PBS	1_PBS	2	168	0
4	1_PBS	1_PBS	2	168	0
4	1_PBS	1_PBS	2	168	0
4	1_PBS	1_PBS	3	168	0
4	1_PBS	1_PBS	3	168	0
4	1_PBS	1_PBS	3	168	0
4	1_PBS	1_PBS	3	168	0
4	1_PBS	1_PBS	3	168	0
4	1_PBS	1_PBS	3	168	0
4	1_PBS	1_PBS	3	168	0
4	1_PBS	1_PBS	3	168	0
4	1_PBS	1_PBS	3	168	0
4	1_PBS	1_PBS	3	168	0
4	1_PBS	1_PBS	3	168	0
4	1_PBS	1_PBS	3	168	0
4	3_Smarc	1_PBS	1	168	0
4	3_Smarc	1_PBS	1	168	0
4	3_Smarc	1_PBS	1	168	0
4	3_Smarc	1_PBS	1	168	0
4	3_Smarc	1_PBS	1	168	0
4	3_Smarc	1_PBS	1	168	0
4	3_Smarc	1_PBS	1	168	0
4	3_Smarc	1_PBS	1	168	0
4	3_Smarc	1_PBS	1	168	0
4	3_Smarc	1_PBS	1	168	0
4	3_Smarc	1_PBS	1	168	0
4	3_Smarc	1_PBS	1	168	0
4	3_Smarc	1_PBS	1	168	0
4	3_Smarc	1_PBS	1	168	0
4	3_Smarc	1_PBS	1	168	0
4	3_Smarc	1_PBS	1	168	0
4	3_Smarc	1_PBS	1	168	0
4	3_Smarc	1_PBS	2	168	0
4	3_Smarc	1_PBS	2	168	0
4	3_Smarc	1_PBS	2	168	0
4	3_Smarc	1_PBS	2	168	0
4	3_Smarc	1_PBS	2	168	0
4	3_Smarc	1_PBS	2	168	0
4	3_Smarc	1_PBS	2	168	0
4	3_Smarc	1_PBS	2	168	0
4	3_Smarc	1_PBS	2	168	0
4	3_Smarc	1_PBS	2	168	0
4	3_Smarc	1_PBS	2	168	0
4	3_Smarc	1_PBS	2	168	0
4	3_Smarc	1_PBS	2	168	0
4	3_Smarc	1_PBS	2	168	0
4	3_Smarc	1_PBS	2	168	0
4	3_Smarc	1_PBS	2	168	0
4	3_Smarc	1_PBS	3	168	0
4	3_Smarc	1_PBS	3	168	0
4	3_Smarc	1_PBS	3	168	0
4	3_Smarc	1_PBS	3	168	0
4	3_Smarc	1_PBS	3	168	0
4	3_Smarc	1_PBS	3	168	0
4	3_Smarc	1_PBS	3	168	0
4	3_Smarc	1_PBS	3	168	0
4	3_Smarc	1_PBS	3	168	0
4	3_Smarc	1_PBS	3	168	0
4	3_Smarc	1_PBS	3	168	0
4	3_Smarc	1_PBS	3	168	0
4	3_Smarc	1_PBS	3	168	0
4	3_Smarc	1_PBS	3	168	0
4	3_Smarc	1_PBS	3	168	0
4	3_Smarc	1_PBS	3	168	0
4	3_Smarc	1_PBS	3	168	0
4	3_Smarc	1_PBS	3	168	0
4	3_Smarc	1_PBS	3	168	0
4	1_PBS	2_Prett	1	168	0
4	1_PBS	2_Prett	1	168	0
4	1_PBS	2_Prett	1	168	0
4	1_PBS	2_Prett	1	168	0
4	1_PBS	2_Prett	1	168	0
4	1_PBS	2_Prett	1	168	0
4	1_PBS	2_Prett	1	168	0
4	1_PBS	2_Prett	1	168	0
4	1_PBS	2_Prett	2	168	0
4	1_PBS	2_Prett	2	168	0
4	1_PBS	2_Prett	2	168	0
4	1_PBS	2_Prett	2	168	0
4	1_PBS	2_Prett	2	168	0
4	1_PBS	2_Prett	3	168	0
4	1_PBS	2_Prett	3	168	0
4	1_PBS	2_Prett	3	168	0
4	1_PBS	2_Prett	3	168	0
4	1_PBS	2_Prett	3	168	0
4	1_PBS	2_Prett	3	168	0
4	3_Smarc	2_Prett	1	168	0
4	3_Smarc	2_Prett	1	168	0
4	3_Smarc	2_Prett	1	168	0
4	3_Smarc	2_Prett	1	168	0
4	3_Smarc	2_Prett	1	168	0
4	3_Smarc	2_Prett	1	168	0
4	3_Smarc	2_Prett	1	168	0
4	3_Smarc	2_Prett	1	168	0
4	3_Smarc	2_Prett	1	168	0
4	3_Smarc	2_Prett	1	168	0
4	3_Smarc	2_Prett	1	168	0
4	3_Smarc	2_Prett	1	168	0
4	3_Smarc	2_Prett	1	168	0
4	3_Smarc	2_Prett	1	168	0
4	3_Smarc	2_Prett	1	168	0
4	3_Smarc	2_Prett	1	168	0
4	3_Smarc	2_Prett	2	168	0
4	3_Smarc	2_Prett	2	168	0
4	3_Smarc	2_Prett	2	168	0
4	3_Smarc	2_Prett	2	168	0
4	3_Smarc	2_Prett	2	168	0
4	3_Smarc	2_Prett	2	168	0
4	3_Smarc	2_Prett	2	168	0
4	3_Smarc	2_Prett	2	168	0
4	3_Smarc	2_Prett	2	168	0
4	3_Smarc	2_Prett	2	168	0
4	3_Smarc	2_Prett	2	168	0
4	3_Smarc	2_Prett	2	168	0
4	3_Smarc	2_Prett	2	168	0
4	3_Smarc	2_Prett	2	168	0
4	3_Smarc	2_Prett	2	168	0
4	3_Smarc	2_Prett	2	168	0
4	3_Smarc	2_Prett	2	168	0
4	3_Smarc	2_Prett	2	168	0
4	3_Smarc	2_Prett	3	168	0
4	3_Smarc	2_Prett	3	168	0
4	3_Smarc	2_Prett	3	168	0
4	3_Smarc	2_Prett	3	168	0
4	3_Smarc	2_Prett	3	168	0
4	3_Smarc	2_Prett	3	168	0
4	3_Smarc	2_Prett	3	168	0
4	3_Smarc	2_Prett	3	168	0
4	3_Smarc	2_Prett	3	168	0
4	3_Smarc	2_Prett	3	168	0
4	3_Smarc	2_Prett	3	168	0
4	3_Smarc	2_Prett	3	168	0
4	3_Smarc	2_Prett	3	168	0
4	1_PBS	1_PBS	1	120	1
4	1_PBS	1_PBS	2	120	1
4	3_Smarc	1_PBS	1	24	1
4	3_Smarc	1_PBS	2	144	1
4	1_PBS	2_Prett	1	24	1
4	1_PBS	2_Prett	1	24	1
4	1_PBS	2_Prett	1	24	1
4	1_PBS	2_Prett	1	24	1
4	1_PBS	2_Prett	1	24	1
4	1_PBS	2_Prett	1	24	1
4	1_PBS	2_Prett	1	30	1
4	1_PBS	2_Prett	1	30	1
4	1_PBS	2_Prett	1	30	1
4	1_PBS	2_Prett	1	30	1
4	1_PBS	2_Prett	1	48	1
4	1_PBS	2_Prett	1	144	1
4	1_PBS	2_Prett	1	168	1
4	1_PBS	2_Prett	2	30	1
4	1_PBS	2_Prett	2	30	1
4	1_PBS	2_Prett	2	30	1
4	1_PBS	2_Prett	2	30	1
4	1_PBS	2_Prett	2	30	1
4	1_PBS	2_Prett	2	33	1
4	1_PBS	2_Prett	2	33	1
4	1_PBS	2_Prett	2	48	1
4	1_PBS	2_Prett	2	48	1
4	1_PBS	2_Prett	2	120	1
4	1_PBS	2_Prett	3	24	1
4	1_PBS	2_Prett	3	24	1
4	1_PBS	2_Prett	3	24	1
4	1_PBS	2_Prett	3	30	1
4	1_PBS	2_Prett	3	30	1
4	1_PBS	2_Prett	3	30	1
4	1_PBS	2_Prett	3	30	1
4	1_PBS	2_Prett	3	33	1
4	1_PBS	2_Prett	3	33	1
4	1_PBS	2_Prett	3	48	1
4	1_PBS	2_Prett	3	48	1
4	3_Smarc	2_Prett	1	120	1
4	3_Smarc	2_Prett	1	120	1
4	3_Smarc	2_Prett	2	120	1
4	3_Smarc	2_Prett	2	168	1
4	3_Smarc	2_Prett	3	24	1
4	3_Smarc	2_Prett	3	33	1
4	3_Smarc	2_Prett	3	48	1
