# Supplementary material for: Consequences of chronic bacterial infection in Drosophila melanogaster
Source: PLoS One. 2019 Oct 24;14(10):e0224440. doi: 10.1371/journal.pone.0224440 (PMC6812774; doi:10.1371/journal.pone.0224440)
Supplement: S1 File — This compressed folder contains all of the data for the manuscript and the data files are titled with their corresponding figure panel. (ZIP) [file pone.0224440.s002.zip › Data for Publication/Fig4D_Data.csv]

rep	primary	secondary	vial	hour	status
4	1_PBS	1_PBS	1	168	0
4	1_PBS	1_PBS	1	168	0
4	1_PBS	1_PBS	1	168	0
4	1_PBS	1_PBS	1	168	0
4	1_PBS	1_PBS	1	168	0
4	1_PBS	1_PBS	1	168	0
4	1_PBS	1_PBS	1	168	0
4	1_PBS	1_PBS	1	168	0
4	1_PBS	1_PBS	1	168	0
4	1_PBS	1_PBS	1	168	0
4	1_PBS	1_PBS	1	168	0
4	1_PBS	1_PBS	1	168	0
4	1_PBS	1_PBS	1	168	0
4	1_PBS	1_PBS	1	168	0
4	1_PBS	1_PBS	1	168	0
4	1_PBS	1_PBS	1	168	0
4	1_PBS	1_PBS	2	168	0
4	1_PBS	1_PBS	2	168	0
4	1_PBS	1_PBS	2	168	0
4	1_PBS	1_PBS	2	168	0
4	1_PBS	1_PBS	2	168	0
4	1_PBS	1_PBS	2	168	0
4	1_PBS	1_PBS	2	168	0
4	1_PBS	1_PBS	2	168	0
4	1_PBS	1_PBS	2	168	0
4	1_PBS	1_PBS	2	168	0
4	1_PBS	1_PBS	2	168	0
4	1_PBS	1_PBS	2	168	0
4	1_PBS	1_PBS	2	168	0
4	1_PBS	1_PBS	2	168	0
4	1_PBS	1_PBS	2	168	0
4	1_PBS	1_PBS	2	168	0
4	1_PBS	1_PBS	2	168	0
4	1_PBS	1_PBS	2	168	0
4	1_PBS	1_PBS	3	168	0
4	1_PBS	1_PBS	3	168	0
4	1_PBS	1_PBS	3	168	0
4	1_PBS	1_PBS	3	168	0
4	1_PBS	1_PBS	3	168	0
4	1_PBS	1_PBS	3	168	0
4	1_PBS	1_PBS	3	168	0
4	1_PBS	1_PBS	3	168	0
4	1_PBS	1_PBS	3	168	0
4	1_PBS	1_PBS	3	168	0
4	1_PBS	1_PBS	3	168	0
4	1_PBS	1_PBS	3	168	0
4	2_Prett	1_PBS	1	168	0
4	2_Prett	1_PBS	1	168	0
4	2_Prett	1_PBS	1	168	0
4	2_Prett	1_PBS	1	168	0
4	2_Prett	1_PBS	1	168	0
4	2_Prett	1_PBS	1	168	0
4	2_Prett	1_PBS	1	168	0
4	2_Prett	1_PBS	1	168	0
4	2_Prett	1_PBS	1	168	0
4	2_Prett	1_PBS	2	168	0
4	2_Prett	1_PBS	2	168	0
4	2_Prett	1_PBS	2	168	0
4	2_Prett	1_PBS	2	168	0
4	2_Prett	1_PBS	2	168	0
4	2_Prett	1_PBS	2	168	0
4	2_Prett	1_PBS	2	168	0
4	2_Prett	1_PBS	2	168	0
4	2_Prett	1_PBS	2	168	0
4	2_Prett	1_PBS	2	168	0
4	2_Prett	1_PBS	2	168	0
4	2_Prett	1_PBS	2	168	0
4	2_Prett	1_PBS	2	168	0
4	2_Prett	1_PBS	2	168	0
4	2_Prett	1_PBS	2	168	0
4	2_Prett	1_PBS	2	168	0
4	2_Prett	1_PBS	2	168	0
4	2_Prett	1_PBS	2	168	0
4	2_Prett	1_PBS	2	168	0
4	2_Prett	1_PBS	3	168	0
4	2_Prett	1_PBS	3	168	0
4	2_Prett	1_PBS	3	168	0
4	2_Prett	1_PBS	3	168	0
4	2_Prett	1_PBS	3	168	0
4	2_Prett	1_PBS	3	168	0
4	2_Prett	1_PBS	3	168	0
4	2_Prett	1_PBS	3	168	0
4	2_Prett	1_PBS	3	168	0
4	2_Prett	1_PBS	3	168	0
4	2_Prett	1_PBS	3	168	0
4	2_Prett	1_PBS	3	168	0
4	2_Prett	1_PBS	3	168	0
4	2_Prett	1_PBS	3	168	0
4	2_Prett	1_PBS	3	168	0
4	2_Prett	1_PBS	3	168	0
4	1_PBS	3_Smarc	1	168	0
4	1_PBS	3_Smarc	1	168	0
4	1_PBS	3_Smarc	1	168	0
4	1_PBS	3_Smarc	1	168	0
4	1_PBS	3_Smarc	1	168	0
4	1_PBS	3_Smarc	1	168	0
4	1_PBS	3_Smarc	1	168	0
4	1_PBS	3_Smarc	1	168	0
4	1_PBS	3_Smarc	2	168	0
4	1_PBS	3_Smarc	2	168	0
4	1_PBS	3_Smarc	2	168	0
4	1_PBS	3_Smarc	2	168	0
4	1_PBS	3_Smarc	2	168	0
4	1_PBS	3_Smarc	2	168	0
4	1_PBS	3_Smarc	2	168	0
4	1_PBS	3_Smarc	3	168	0
4	1_PBS	3_Smarc	3	168	0
4	1_PBS	3_Smarc	3	168	0
4	1_PBS	3_Smarc	3	168	0
4	1_PBS	3_Smarc	3	168	0
4	1_PBS	3_Smarc	3	168	0
4	1_PBS	3_Smarc	3	168	0
4	1_PBS	3_Smarc	3	168	0
4	1_PBS	3_Smarc	3	168	0
4	1_PBS	3_Smarc	3	168	0
4	1_PBS	3_Smarc	3	168	0
4	2_Prett	3_Smarc	1	168	0
4	2_Prett	3_Smarc	1	168	0
4	2_Prett	3_Smarc	1	168	0
4	2_Prett	3_Smarc	1	168	0
4	2_Prett	3_Smarc	1	168	0
4	2_Prett	3_Smarc	1	168	0
4	2_Prett	3_Smarc	1	168	0
4	2_Prett	3_Smarc	1	168	0
4	2_Prett	3_Smarc	1	168	0
4	2_Prett	3_Smarc	1	168	0
4	2_Prett	3_Smarc	1	168	0
4	2_Prett	3_Smarc	1	168	0
4	2_Prett	3_Smarc	2	168	0
4	2_Prett	3_Smarc	2	168	0
4	2_Prett	3_Smarc	2	168	0
4	2_Prett	3_Smarc	2	168	0
4	2_Prett	3_Smarc	2	168	0
4	2_Prett	3_Smarc	2	168	0
4	2_Prett	3_Smarc	2	168	0
4	2_Prett	3_Smarc	2	168	0
4	2_Prett	3_Smarc	3	168	0
4	2_Prett	3_Smarc	3	168	0
4	2_Prett	3_Smarc	3	168	0
4	2_Prett	3_Smarc	3	168	0
4	2_Prett	3_Smarc	3	168	0
4	2_Prett	3_Smarc	3	168	0
4	2_Prett	3_Smarc	3	168	0
4	2_Prett	3_Smarc	3	168	0
4	2_Prett	3_Smarc	3	168	0
4	1_PBS	1_PBS	1	120	1
4	1_PBS	1_PBS	2	120	1
4	2_Prett	1_PBS	1	33	1
4	2_Prett	1_PBS	1	72	1
4	2_Prett	1_PBS	1	144	1
4	2_Prett	1_PBS	1	144	1
4	2_Prett	1_PBS	1	144	1
4	2_Prett	1_PBS	3	33	1
4	2_Prett	1_PBS	3	58	1
4	2_Prett	1_PBS	3	144	1
4	1_PBS	3_Smarc	1	24	1
4	1_PBS	3_Smarc	1	24	1
4	1_PBS	3_Smarc	1	24	1
4	1_PBS	3_Smarc	1	24	1
4	1_PBS	3_Smarc	1	24	1
4	1_PBS	3_Smarc	1	30	1
4	1_PBS	3_Smarc	1	30	1
4	1_PBS	3_Smarc	1	30	1
4	1_PBS	3_Smarc	1	48	1
4	1_PBS	3_Smarc	1	48	1
4	1_PBS	3_Smarc	1	48	1
4	1_PBS	3_Smarc	1	48	1
4	1_PBS	3_Smarc	2	24	1
4	1_PBS	3_Smarc	2	24	1
4	1_PBS	3_Smarc	2	24	1
4	1_PBS	3_Smarc	2	24	1
4	1_PBS	3_Smarc	2	24	1
4	1_PBS	3_Smarc	2	24	1
4	1_PBS	3_Smarc	2	30	1
4	1_PBS	3_Smarc	2	30	1
4	1_PBS	3_Smarc	2	33	1
4	1_PBS	3_Smarc	2	33	1
4	1_PBS	3_Smarc	3	24	1
4	1_PBS	3_Smarc	3	24	1
4	1_PBS	3_Smarc	3	24	1
4	1_PBS	3_Smarc	3	24	1
4	1_PBS	3_Smarc	3	24	1
4	1_PBS	3_Smarc	3	30	1
4	1_PBS	3_Smarc	3	33	1
4	2_Prett	3_Smarc	1	24	1
4	2_Prett	3_Smarc	1	24	1
4	2_Prett	3_Smarc	1	24	1
4	2_Prett	3_Smarc	1	24	1
4	2_Prett	3_Smarc	1	30	1
4	2_Prett	3_Smarc	1	30	1
4	2_Prett	3_Smarc	2	24	1
4	2_Prett	3_Smarc	2	30	1
4	2_Prett	3_Smarc	2	30	1
4	2_Prett	3_Smarc	2	30	1
4	2_Prett	3_Smarc	2	30	1
4	2_Prett	3_Smarc	2	48	1
4	2_Prett	3_Smarc	2	96	1
4	2_Prett	3_Smarc	2	120	1
4	2_Prett	3_Smarc	3	24	1
4	2_Prett	3_Smarc	3	24	1
4	2_Prett	3_Smarc	3	24	1
4	2_Prett	3_Smarc	3	24	1
4	2_Prett	3_Smarc	3	24	1
4	2_Prett	3_Smarc	3	30	1
4	2_Prett	3_Smarc	3	33	1
4	2_Prett	3_Smarc	3	33	1
4	2_Prett	3_Smarc	3	120	1
5	1_PBS	1_PBS	1	168	0
5	1_PBS	1_PBS	1	168	0
5	1_PBS	1_PBS	1	168	0
5	1_PBS	1_PBS	1	168	0
5	1_PBS	1_PBS	1	168	0
5	1_PBS	1_PBS	1	168	0
5	1_PBS	1_PBS	1	168	0
5	1_PBS	1_PBS	1	168	0
5	1_PBS	1_PBS	1	168	0
5	1_PBS	1_PBS	1	168	0
5	1_PBS	1_PBS	1	168	0
5	1_PBS	1_PBS	1	168	0
5	1_PBS	1_PBS	1	168	0
5	1_PBS	1_PBS	1	168	0
5	1_PBS	1_PBS	1	168	0
5	1_PBS	1_PBS	1	168	0
5	1_PBS	1_PBS	1	168	0
5	1_PBS	1_PBS	1	168	0
5	1_PBS	1_PBS	2	168	0
5	1_PBS	1_PBS	2	168	0
5	1_PBS	1_PBS	2	168	0
5	1_PBS	1_PBS	2	168	0
5	1_PBS	1_PBS	2	168	0
5	1_PBS	1_PBS	2	168	0
5	1_PBS	1_PBS	2	168	0
5	1_PBS	1_PBS	2	168	0
5	1_PBS	1_PBS	2	168	0
5	1_PBS	1_PBS	2	168	0
5	1_PBS	1_PBS	2	168	0
5	1_PBS	1_PBS	2	168	0
5	1_PBS	1_PBS	2	168	0
5	1_PBS	1_PBS	2	168	0
5	1_PBS	1_PBS	2	168	0
5	1_PBS	1_PBS	3	168	0
5	1_PBS	1_PBS	3	168	0
5	1_PBS	1_PBS	3	168	0
5	1_PBS	1_PBS	3	168	0
5	1_PBS	1_PBS	3	168	0
5	1_PBS	1_PBS	3	168	0
5	1_PBS	1_PBS	3	168	0
5	1_PBS	1_PBS	3	168	0
5	1_PBS	1_PBS	3	168	0
5	1_PBS	1_PBS	3	168	0
5	1_PBS	1_PBS	3	168	0
5	1_PBS	1_PBS	3	168	0
5	1_PBS	1_PBS	3	168	0
5	1_PBS	1_PBS	3	168	0
5	1_PBS	1_PBS	3	168	0
5	1_PBS	1_PBS	3	168	0
5	1_PBS	1_PBS	3	168	0
5	1_PBS	1_PBS	3	168	0
5	1_PBS	1_PBS	3	168	0
5	1_PBS	1_PBS	3	168	0
5	2_Prett	1_PBS	1	168	0
5	2_Prett	1_PBS	1	168	0
5	2_Prett	1_PBS	1	168	0
5	2_Prett	1_PBS	1	168	0
5	2_Prett	1_PBS	1	168	0
5	2_Prett	1_PBS	1	168	0
5	2_Prett	1_PBS	1	168	0
5	2_Prett	1_PBS	1	168	0
5	2_Prett	1_PBS	1	168	0
5	2_Prett	1_PBS	1	168	0
5	2_Prett	1_PBS	1	168	0
5	2_Prett	1_PBS	1	168	0
5	2_Prett	1_PBS	1	168	0
5	2_Prett	1_PBS	2	168	0
5	2_Prett	1_PBS	2	168	0
5	2_Prett	1_PBS	2	168	0
5	2_Prett	1_PBS	2	168	0
5	2_Prett	1_PBS	2	168	0
5	2_Prett	1_PBS	2	168	0
5	2_Prett	1_PBS	2	168	0
5	2_Prett	1_PBS	2	168	0
5	2_Prett	1_PBS	2	168	0
5	2_Prett	1_PBS	2	168	0
5	2_Prett	1_PBS	2	168	0
5	2_Prett	1_PBS	2	168	0
5	2_Prett	1_PBS	2	168	0
5	2_Prett	1_PBS	2	168	0
5	2_Prett	1_PBS	3	168	0
5	2_Prett	1_PBS	3	168	0
5	2_Prett	1_PBS	3	168	0
5	2_Prett	1_PBS	3	168	0
5	2_Prett	1_PBS	3	168	0
5	2_Prett	1_PBS	3	168	0
5	2_Prett	1_PBS	3	168	0
5	2_Prett	1_PBS	3	168	0
5	2_Prett	1_PBS	3	168	0
5	2_Prett	1_PBS	3	168	0
5	2_Prett	1_PBS	3	168	0
5	2_Prett	1_PBS	3	168	0
5	2_Prett	1_PBS	3	168	0
5	2_Prett	1_PBS	3	168	0
5	2_Prett	1_PBS	3	168	0
5	2_Prett	1_PBS	3	168	0
5	1_PBS	3_Smarc	1	168	0
5	1_PBS	3_Smarc	1	168	0
5	1_PBS	3_Smarc	1	168	0
5	1_PBS	3_Smarc	1	168	0
5	1_PBS	3_Smarc	1	168	0
5	1_PBS	3_Smarc	1	168	0
5	1_PBS	3_Smarc	2	168	0
5	1_PBS	3_Smarc	2	168	0
5	1_PBS	3_Smarc	2	168	0
5	1_PBS	3_Smarc	2	168	0
5	1_PBS	3_Smarc	2	168	0
5	1_PBS	3_Smarc	2	168	0
5	1_PBS	3_Smarc	3	168	0
5	1_PBS	3_Smarc	3	168	0
5	1_PBS	3_Smarc	3	168	0
5	1_PBS	3_Smarc	3	168	0
5	1_PBS	3_Smarc	3	168	0
5	1_PBS	3_Smarc	3	168	0
5	1_PBS	3_Smarc	3	168	0
5	1_PBS	3_Smarc	3	168	0
5	1_PBS	3_Smarc	3	168	0
5	1_PBS	3_Smarc	3	168	0
5	2_Prett	3_Smarc	1	168	0
5	2_Prett	3_Smarc	1	168	0
5	2_Prett	3_Smarc	2	168	0
5	2_Prett	3_Smarc	2	168	0
5	2_Prett	3_Smarc	2	168	0
5	2_Prett	3_Smarc	2	168	0
5	2_Prett	3_Smarc	2	168	0
5	2_Prett	3_Smarc	2	168	0
5	2_Prett	3_Smarc	2	168	0
5	2_Prett	3_Smarc	2	168	0
5	2_Prett	3_Smarc	2	168	0
5	2_Prett	3_Smarc	2	168	0
5	2_Prett	3_Smarc	2	168	0
5	2_Prett	3_Smarc	2	168	0
5	2_Prett	3_Smarc	2	168	0
5	2_Prett	3_Smarc	2	168	0
5	2_Prett	3_Smarc	2	168	0
5	2_Prett	3_Smarc	2	168	0
5	2_Prett	3_Smarc	3	168	0
5	2_Prett	3_Smarc	3	168	0
5	2_Prett	3_Smarc	3	168	0
5	2_Prett	3_Smarc	3	168	0
5	2_Prett	3_Smarc	3	168	0
5	2_Prett	3_Smarc	3	168	0
5	2_Prett	3_Smarc	3	168	0
5	2_Prett	3_Smarc	3	168	0
5	2_Prett	3_Smarc	3	168	0
5	2_Prett	3_Smarc	3	168	0
5	1_PBS	1_PBS	1	28	1
5	1_PBS	1_PBS	2	24	1
5	2_Prett	1_PBS	1	24	1
5	2_Prett	1_PBS	1	52	1
5	2_Prett	1_PBS	1	72	1
5	2_Prett	1_PBS	2	24	1
5	1_PBS	3_Smarc	1	24	1
5	1_PBS	3_Smarc	1	24	1
5	1_PBS	3_Smarc	1	24	1
5	1_PBS	3_Smarc	1	24	1
5	1_PBS	3_Smarc	1	24	1
5	1_PBS	3_Smarc	1	24	1
5	1_PBS	3_Smarc	1	24	1
5	1_PBS	3_Smarc	1	28	1
5	1_PBS	3_Smarc	1	28	1
5	1_PBS	3_Smarc	1	32	1
5	1_PBS	3_Smarc	1	48	1
5	1_PBS	3_Smarc	2	24	1
5	1_PBS	3_Smarc	2	24	1
5	1_PBS	3_Smarc	2	24	1
5	1_PBS	3_Smarc	2	24	1
5	1_PBS	3_Smarc	2	24	1
5	1_PBS	3_Smarc	2	24	1
5	1_PBS	3_Smarc	2	24	1
5	1_PBS	3_Smarc	2	28	1
5	1_PBS	3_Smarc	2	28	1
5	1_PBS	3_Smarc	2	48	1
5	1_PBS	3_Smarc	2	48	1
5	1_PBS	3_Smarc	2	48	1
5	1_PBS	3_Smarc	2	72	1
5	1_PBS	3_Smarc	2	144	1
5	1_PBS	3_Smarc	3	28	1
5	1_PBS	3_Smarc	3	32	1
5	1_PBS	3_Smarc	3	32	1
5	1_PBS	3_Smarc	3	48	1
5	1_PBS	3_Smarc	3	48	1
5	1_PBS	3_Smarc	3	56	1
5	1_PBS	3_Smarc	3	56	1
5	1_PBS	3_Smarc	3	72	1
5	2_Prett	3_Smarc	1	24	1
5	2_Prett	3_Smarc	1	24	1
5	2_Prett	3_Smarc	1	24	1
5	2_Prett	3_Smarc	1	24	1
5	2_Prett	3_Smarc	1	32	1
5	2_Prett	3_Smarc	1	32	1
5	2_Prett	3_Smarc	1	32	1
5	2_Prett	3_Smarc	1	48	1
5	2_Prett	3_Smarc	2	96	1
5	2_Prett	3_Smarc	2	96	1
5	2_Prett	3_Smarc	3	24	1
5	2_Prett	3_Smarc	3	24	1
5	2_Prett	3_Smarc	3	24	1
5	2_Prett	3_Smarc	3	48	1
8	1_PBS	1_PBS	1	168	0
8	1_PBS	1_PBS	1	168	0
8	1_PBS	1_PBS	1	168	0
8	1_PBS	1_PBS	1	168	0
8	1_PBS	1_PBS	1	168	0
8	1_PBS	1_PBS	1	168	0
8	1_PBS	1_PBS	1	168	0
8	1_PBS	1_PBS	1	168	0
8	1_PBS	1_PBS	1	168	0
8	1_PBS	1_PBS	1	168	0
8	1_PBS	1_PBS	1	168	0
8	1_PBS	1_PBS	1	168	0
8	1_PBS	1_PBS	1	168	0
8	1_PBS	1_PBS	1	168	0
8	1_PBS	1_PBS	1	168	0
8	1_PBS	1_PBS	1	168	0
8	1_PBS	1_PBS	1	168	0
8	1_PBS	1_PBS	1	168	0
8	1_PBS	1_PBS	2	168	0
8	1_PBS	1_PBS	2	168	0
8	1_PBS	1_PBS	2	168	0
8	1_PBS	1_PBS	2	168	0
8	1_PBS	1_PBS	2	168	0
8	1_PBS	1_PBS	2	168	0
8	1_PBS	1_PBS	2	168	0
8	1_PBS	1_PBS	2	168	0
8	1_PBS	1_PBS	2	168	0
8	1_PBS	1_PBS	2	168	0
8	1_PBS	1_PBS	2	168	0
8	1_PBS	1_PBS	2	168	0
8	1_PBS	1_PBS	2	168	0
8	1_PBS	1_PBS	2	168	0
8	1_PBS	1_PBS	2	168	0
8	1_PBS	1_PBS	2	168	0
8	1_PBS	1_PBS	2	168	0
8	1_PBS	1_PBS	2	168	0
8	1_PBS	1_PBS	2	168	0
8	1_PBS	1_PBS	2	168	0
8	2_Prett	1_PBS	1	168	0
8	2_Prett	1_PBS	1	168	0
8	2_Prett	1_PBS	1	168	0
8	2_Prett	1_PBS	1	168	0
8	2_Prett	1_PBS	1	168	0
8	2_Prett	1_PBS	1	168	0
8	2_Prett	1_PBS	1	168	0
8	2_Prett	1_PBS	1	168	0
8	2_Prett	1_PBS	1	168	0
8	2_Prett	1_PBS	1	168	0
8	2_Prett	1_PBS	1	168	0
8	2_Prett	1_PBS	1	168	0
8	2_Prett	1_PBS	1	168	0
8	2_Prett	1_PBS	1	168	0
8	2_Prett	1_PBS	1	168	0
8	2_Prett	1_PBS	1	168	0
8	2_Prett	1_PBS	1	168	0
8	2_Prett	1_PBS	2	168	0
8	2_Prett	1_PBS	2	168	0
8	2_Prett	1_PBS	2	168	0
8	2_Prett	1_PBS	2	168	0
8	2_Prett	1_PBS	2	168	0
8	2_Prett	1_PBS	2	168	0
8	2_Prett	1_PBS	2	168	0
8	2_Prett	1_PBS	2	168	0
8	2_Prett	1_PBS	2	168	0
8	2_Prett	1_PBS	2	168	0
8	2_Prett	1_PBS	2	168	0
8	1_PBS	3_Smarc	1	168	0
8	1_PBS	3_Smarc	1	168	0
8	1_PBS	3_Smarc	1	168	0
8	1_PBS	3_Smarc	1	168	0
8	1_PBS	3_Smarc	1	168	0
8	1_PBS	3_Smarc	2	168	0
8	1_PBS	3_Smarc	2	168	0
8	1_PBS	3_Smarc	2	168	0
8	1_PBS	3_Smarc	2	168	0
8	1_PBS	3_Smarc	2	168	0
8	1_PBS	3_Smarc	2	168	0
8	1_PBS	3_Smarc	2	168	0
8	1_PBS	3_Smarc	2	168	0
8	1_PBS	3_Smarc	2	168	0
8	1_PBS	3_Smarc	2	168	0
8	1_PBS	3_Smarc	3	168	0
8	1_PBS	3_Smarc	3	168	0
8	1_PBS	3_Smarc	3	168	0
8	1_PBS	3_Smarc	3	168	0
8	1_PBS	3_Smarc	3	168	0
8	1_PBS	3_Smarc	3	168	0
8	1_PBS	3_Smarc	3	168	0
8	1_PBS	3_Smarc	3	168	0
8	1_PBS	3_Smarc	3	168	0
8	1_PBS	3_Smarc	3	168	0
8	1_PBS	3_Smarc	3	168	0
8	1_PBS	3_Smarc	3	168	0
8	2_Prett	3_Smarc	1	168	0
8	2_Prett	3_Smarc	1	168	0
8	2_Prett	3_Smarc	1	168	0
8	2_Prett	3_Smarc	1	168	0
8	2_Prett	3_Smarc	1	168	0
8	2_Prett	3_Smarc	1	168	0
8	2_Prett	3_Smarc	1	168	0
8	2_Prett	3_Smarc	1	168	0
8	2_Prett	3_Smarc	1	168	0
8	2_Prett	3_Smarc	2	168	0
8	2_Prett	3_Smarc	2	168	0
8	2_Prett	3_Smarc	2	168	0
8	2_Prett	3_Smarc	2	168	0
8	2_Prett	3_Smarc	2	168	0
8	2_Prett	3_Smarc	2	168	0
8	2_Prett	3_Smarc	2	168	0
8	2_Prett	3_Smarc	2	168	0
8	2_Prett	3_Smarc	2	168	0
8	2_Prett	3_Smarc	2	168	0
8	2_Prett	3_Smarc	2	168	0
8	2_Prett	3_Smarc	2	168	0
8	2_Prett	3_Smarc	2	168	0
8	2_Prett	3_Smarc	3	168	0
8	2_Prett	3_Smarc	3	168	0
8	2_Prett	3_Smarc	3	168	0
8	2_Prett	3_Smarc	3	168	0
8	2_Prett	3_Smarc	3	168	0
8	2_Prett	3_Smarc	3	168	0
8	2_Prett	3_Smarc	3	168	0
8	2_Prett	3_Smarc	3	168	0
8	2_Prett	3_Smarc	3	168	0
8	2_Prett	3_Smarc	3	168	0
8	2_Prett	3_Smarc	3	168	0
8	2_Prett	3_Smarc	3	168	0
8	2_Prett	3_Smarc	3	168	0
8	2_Prett	3_Smarc	3	168	0
8	1_PBS	1_PBS	1	24	1
8	1_PBS	1_PBS	1	24	1
8	2_Prett	1_PBS	1	24	1
8	2_Prett	1_PBS	1	48	1
8	2_Prett	1_PBS	2	24	1
8	2_Prett	1_PBS	2	27	1
8	1_PBS	3_Smarc	1	24	1
8	1_PBS	3_Smarc	1	24	1
8	1_PBS	3_Smarc	1	24	1
8	1_PBS	3_Smarc	1	24	1
8	1_PBS	3_Smarc	1	24	1
8	1_PBS	3_Smarc	1	24	1
8	1_PBS	3_Smarc	1	27	1
8	1_PBS	3_Smarc	1	33	1
8	1_PBS	3_Smarc	1	33	1
8	1_PBS	3_Smarc	1	48	1
8	1_PBS	3_Smarc	1	96	1
8	1_PBS	3_Smarc	1	120	1
8	1_PBS	3_Smarc	1	144	1
8	1_PBS	3_Smarc	2	24	1
8	1_PBS	3_Smarc	2	24	1
8	1_PBS	3_Smarc	2	27	1
8	1_PBS	3_Smarc	2	27	1
8	1_PBS	3_Smarc	2	33	1
8	1_PBS	3_Smarc	2	48	1
8	1_PBS	3_Smarc	2	48	1
8	1_PBS	3_Smarc	2	48	1
8	1_PBS	3_Smarc	2	120	1
8	1_PBS	3_Smarc	2	120	1
8	1_PBS	3_Smarc	2	144	1
8	1_PBS	3_Smarc	3	24	1
8	1_PBS	3_Smarc	3	24	1
8	1_PBS	3_Smarc	3	24	1
8	1_PBS	3_Smarc	3	24	1
8	1_PBS	3_Smarc	3	27	1
8	1_PBS	3_Smarc	3	27	1
8	1_PBS	3_Smarc	3	33	1
8	1_PBS	3_Smarc	3	120	1
8	2_Prett	3_Smarc	1	24	1
8	2_Prett	3_Smarc	1	24	1
8	2_Prett	3_Smarc	1	27	1
8	2_Prett	3_Smarc	2	27	1
8	2_Prett	3_Smarc	2	144	1
8	2_Prett	3_Smarc	2	144	1
8	2_Prett	3_Smarc	3	24	1
8	2_Prett	3_Smarc	3	24	1
8	2_Prett	3_Smarc	3	24	1
8	2_Prett	3_Smarc	3	24	1
8	2_Prett	3_Smarc	3	24	1
8	2_Prett	3_Smarc	3	48	1
6	1_PBS	1_PBS	1	168	0
6	1_PBS	1_PBS	1	168	0
6	1_PBS	1_PBS	1	168	0
6	1_PBS	1_PBS	1	168	0
6	1_PBS	1_PBS	1	168	0
6	1_PBS	1_PBS	1	168	0
6	1_PBS	1_PBS	1	168	0
6	1_PBS	1_PBS	1	168	0
6	1_PBS	1_PBS	1	168	0
6	1_PBS	1_PBS	1	168	0
6	1_PBS	1_PBS	1	168	0
6	1_PBS	1_PBS	1	168	0
6	1_PBS	1_PBS	1	168	0
6	1_PBS	1_PBS	1	168	0
6	1_PBS	1_PBS	1	168	0
6	1_PBS	1_PBS	1	168	0
6	1_PBS	1_PBS	1	168	0
6	1_PBS	1_PBS	1	168	0
6	1_PBS	1_PBS	1	168	0
6	1_PBS	1_PBS	1	168	0
6	1_PBS	1_PBS	2	168	0
6	1_PBS	1_PBS	2	168	0
6	1_PBS	1_PBS	2	168	0
6	1_PBS	1_PBS	2	168	0
6	1_PBS	1_PBS	2	168	0
6	1_PBS	1_PBS	2	168	0
6	1_PBS	1_PBS	2	168	0
6	1_PBS	1_PBS	2	168	0
6	1_PBS	1_PBS	2	168	0
6	1_PBS	1_PBS	2	168	0
6	1_PBS	1_PBS	2	168	0
6	1_PBS	1_PBS	2	168	0
6	1_PBS	1_PBS	2	168	0
6	1_PBS	1_PBS	2	168	0
6	1_PBS	1_PBS	2	168	0
6	1_PBS	1_PBS	2	168	0
6	1_PBS	1_PBS	2	168	0
6	2_Prett	1_PBS	1	168	0
6	2_Prett	1_PBS	1	168	0
6	2_Prett	1_PBS	1	168	0
6	2_Prett	1_PBS	1	168	0
6	2_Prett	1_PBS	1	168	0
6	2_Prett	1_PBS	1	168	0
6	2_Prett	1_PBS	1	168	0
6	2_Prett	1_PBS	1	168	0
6	2_Prett	1_PBS	1	168	0
6	2_Prett	1_PBS	1	168	0
6	2_Prett	1_PBS	1	168	0
6	2_Prett	1_PBS	1	168	0
6	2_Prett	1_PBS	1	168	0
6	2_Prett	1_PBS	1	168	0
6	2_Prett	1_PBS	2	168	0
6	2_Prett	1_PBS	2	168	0
6	2_Prett	1_PBS	2	168	0
6	2_Prett	1_PBS	2	168	0
6	2_Prett	1_PBS	2	168	0
6	2_Prett	1_PBS	2	168	0
6	2_Prett	1_PBS	2	168	0
6	2_Prett	1_PBS	2	168	0
6	2_Prett	1_PBS	2	168	0
6	2_Prett	1_PBS	2	168	0
6	2_Prett	1_PBS	2	168	0
6	2_Prett	1_PBS	2	168	0
6	2_Prett	1_PBS	2	168	0
6	2_Prett	1_PBS	2	168	0
6	2_Prett	1_PBS	2	168	0
6	1_PBS	3_Smarc	1	168	0
6	1_PBS	3_Smarc	1	168	0
6	1_PBS	3_Smarc	1	168	0
6	1_PBS	3_Smarc	1	168	0
6	1_PBS	3_Smarc	1	168	0
6	1_PBS	3_Smarc	1	168	0
6	1_PBS	3_Smarc	1	168	0
6	1_PBS	3_Smarc	1	168	0
6	1_PBS	3_Smarc	1	168	0
6	1_PBS	3_Smarc	1	168	0
6	1_PBS	3_Smarc	2	168	0
6	1_PBS	3_Smarc	2	168	0
6	1_PBS	3_Smarc	2	168	0
6	1_PBS	3_Smarc	2	168	0
6	1_PBS	3_Smarc	2	168	0
6	1_PBS	3_Smarc	2	168	0
6	1_PBS	3_Smarc	2	168	0
6	1_PBS	3_Smarc	2	168	0
6	1_PBS	3_Smarc	2	168	0
6	1_PBS	3_Smarc	2	168	0
6	1_PBS	3_Smarc	2	168	0
6	1_PBS	3_Smarc	2	168	0
6	1_PBS	3_Smarc	2	168	0
6	1_PBS	3_Smarc	3	168	0
6	1_PBS	3_Smarc	3	168	0
6	1_PBS	3_Smarc	3	168	0
6	1_PBS	3_Smarc	3	168	0
6	1_PBS	3_Smarc	3	168	0
6	1_PBS	3_Smarc	3	168	0
6	1_PBS	3_Smarc	3	168	0
6	1_PBS	3_Smarc	3	168	0
6	1_PBS	3_Smarc	3	168	0
6	1_PBS	3_Smarc	3	168	0
6	1_PBS	3_Smarc	3	168	0
6	2_Prett	3_Smarc	1	168	0
6	2_Prett	3_Smarc	1	168	0
6	2_Prett	3_Smarc	1	168	0
6	2_Prett	3_Smarc	1	168	0
6	2_Prett	3_Smarc	1	168	0
6	2_Prett	3_Smarc	1	168	0
6	2_Prett	3_Smarc	1	168	0
6	2_Prett	3_Smarc	1	168	0
6	2_Prett	3_Smarc	1	168	0
6	2_Prett	3_Smarc	1	168	0
6	2_Prett	3_Smarc	1	168	0
6	2_Prett	3_Smarc	1	168	0
6	2_Prett	3_Smarc	1	168	0
6	2_Prett	3_Smarc	1	168	0
6	2_Prett	3_Smarc	1	168	0
6	2_Prett	3_Smarc	1	168	0
6	2_Prett	3_Smarc	2	168	0
6	2_Prett	3_Smarc	2	168	0
6	2_Prett	3_Smarc	2	168	0
6	2_Prett	3_Smarc	2	168	0
6	2_Prett	3_Smarc	2	168	0
6	2_Prett	3_Smarc	2	168	0
6	2_Prett	3_Smarc	2	168	0
6	2_Prett	3_Smarc	2	168	0
6	2_Prett	3_Smarc	2	168	0
6	2_Prett	3_Smarc	2	168	0
6	2_Prett	3_Smarc	2	168	0
6	2_Prett	3_Smarc	2	168	0
6	2_Prett	3_Smarc	2	168	0
6	2_Prett	3_Smarc	2	168	0
6	2_Prett	3_Smarc	2	168	0
6	2_Prett	3_Smarc	2	168	0
6	2_Prett	3_Smarc	3	168	0
6	2_Prett	3_Smarc	3	168	0
6	2_Prett	3_Smarc	3	168	0
6	2_Prett	3_Smarc	3	168	0
6	2_Prett	3_Smarc	3	168	0
6	2_Prett	3_Smarc	3	168	0
6	2_Prett	3_Smarc	3	168	0
6	2_Prett	3_Smarc	3	168	0
6	2_Prett	3_Smarc	3	168	0
6	2_Prett	3_Smarc	3	168	0
6	2_Prett	3_Smarc	3	168	0
6	2_Prett	3_Smarc	3	168	0
6	2_Prett	3_Smarc	3	168	0
6	2_Prett	3_Smarc	3	168	0
6	2_Prett	3_Smarc	3	168	0
6	2_Prett	3_Smarc	3	168	0
6	2_Prett	1_PBS	1	48	1
6	2_Prett	1_PBS	1	72	1
6	2_Prett	1_PBS	1	144	1
6	2_Prett	1_PBS	1	168	1
6	2_Prett	1_PBS	2	48	1
6	2_Prett	1_PBS	2	144	1
6	1_PBS	3_Smarc	1	24	1
6	1_PBS	3_Smarc	1	24	1
6	1_PBS	3_Smarc	1	24	1
6	1_PBS	3_Smarc	1	24	1
6	1_PBS	3_Smarc	1	24	1
6	1_PBS	3_Smarc	1	24	1
6	1_PBS	3_Smarc	1	30	1
6	1_PBS	3_Smarc	1	48	1
6	1_PBS	3_Smarc	1	48	1
6	1_PBS	3_Smarc	1	144	1
6	1_PBS	3_Smarc	2	24	1
6	1_PBS	3_Smarc	2	30	1
6	1_PBS	3_Smarc	2	72	1
6	1_PBS	3_Smarc	2	72	1
6	1_PBS	3_Smarc	2	120	1
6	1_PBS	3_Smarc	2	144	1
6	1_PBS	3_Smarc	3	24	1
6	1_PBS	3_Smarc	3	30	1
6	1_PBS	3_Smarc	3	48	1
6	1_PBS	3_Smarc	3	48	1
6	1_PBS	3_Smarc	3	120	1
6	1_PBS	3_Smarc	3	144	1
6	1_PBS	3_Smarc	3	168	1
6	2_Prett	3_Smarc	1	24	1
6	2_Prett	3_Smarc	1	30	1
6	2_Prett	3_Smarc	1	48	1
6	2_Prett	3_Smarc	1	54	1
6	2_Prett	3_Smarc	2	30	1
6	2_Prett	3_Smarc	2	48	1
6	2_Prett	3_Smarc	2	48	1
6	2_Prett	3_Smarc	3	24	1
6	2_Prett	3_Smarc	3	24	1
6	2_Prett	3_Smarc	3	72	1
