# Supplementary material for: Consequences of chronic bacterial infection in Drosophila melanogaster
Source: PLoS One. 2019 Oct 24;14(10):e0224440. doi: 10.1371/journal.pone.0224440 (PMC6812774; doi:10.1371/journal.pone.0224440)
Supplement: S1 File — This compressed folder contains all of the data for the manuscript and the data files are titled with their corresponding figure panel. (ZIP) [file pone.0224440.s002.zip › Data for Publication/Fig4F_Data.csv]

rep	primary	secondary	vial	hour	status
3	1_PBS	1_PBS	1	168	0
3	1_PBS	1_PBS	1	168	0
3	1_PBS	1_PBS	1	168	0
3	1_PBS	1_PBS	1	168	0
3	1_PBS	1_PBS	1	168	0
3	1_PBS	1_PBS	1	168	0
3	1_PBS	1_PBS	1	168	0
3	1_PBS	1_PBS	1	168	0
3	1_PBS	1_PBS	1	168	0
3	1_PBS	1_PBS	1	168	0
3	1_PBS	1_PBS	1	168	0
3	1_PBS	1_PBS	1	168	0
3	1_PBS	1_PBS	1	168	0
3	1_PBS	1_PBS	1	168	0
3	1_PBS	1_PBS	1	168	0
3	1_PBS	1_PBS	1	168	0
3	1_PBS	1_PBS	1	168	0
3	1_PBS	1_PBS	1	168	0
3	1_PBS	1_PBS	1	168	0
3	1_PBS	1_PBS	2	168	0
3	1_PBS	1_PBS	2	168	0
3	1_PBS	1_PBS	2	168	0
3	1_PBS	1_PBS	2	168	0
3	1_PBS	1_PBS	2	168	0
3	1_PBS	1_PBS	2	168	0
3	1_PBS	1_PBS	2	168	0
3	1_PBS	1_PBS	2	168	0
3	1_PBS	1_PBS	2	168	0
3	1_PBS	1_PBS	2	168	0
3	1_PBS	1_PBS	2	168	0
3	1_PBS	1_PBS	2	168	0
3	1_PBS	1_PBS	2	168	0
3	1_PBS	1_PBS	2	168	0
3	1_PBS	1_PBS	2	168	0
3	1_PBS	1_PBS	2	168	0
3	1_PBS	1_PBS	3	168	0
3	1_PBS	1_PBS	3	168	0
3	1_PBS	1_PBS	3	168	0
3	1_PBS	1_PBS	3	168	0
3	1_PBS	1_PBS	3	168	0
3	1_PBS	1_PBS	3	168	0
3	1_PBS	1_PBS	3	168	0
3	1_PBS	1_PBS	3	168	0
3	1_PBS	1_PBS	3	168	0
3	1_PBS	1_PBS	3	168	0
3	1_PBS	1_PBS	3	168	0
3	1_PBS	1_PBS	3	168	0
3	1_PBS	1_PBS	3	168	0
3	1_PBS	1_PBS	3	168	0
3	1_PBS	1_PBS	3	168	0
3	1_PBS	1_PBS	3	168	0
3	4_Efaec	1_PBS	1	168	0
3	4_Efaec	1_PBS	1	168	0
3	4_Efaec	1_PBS	1	168	0
3	4_Efaec	1_PBS	1	168	0
3	4_Efaec	1_PBS	1	168	0
3	4_Efaec	1_PBS	1	168	0
3	4_Efaec	1_PBS	1	168	0
3	4_Efaec	1_PBS	1	168	0
3	4_Efaec	1_PBS	1	168	0
3	4_Efaec	1_PBS	1	168	0
3	4_Efaec	1_PBS	1	168	0
3	4_Efaec	1_PBS	1	168	0
3	4_Efaec	1_PBS	1	168	0
3	4_Efaec	1_PBS	1	168	0
3	4_Efaec	1_PBS	1	168	0
3	4_Efaec	1_PBS	1	168	0
3	4_Efaec	1_PBS	1	168	0
3	4_Efaec	1_PBS	2	168	0
3	4_Efaec	1_PBS	2	168	0
3	4_Efaec	1_PBS	2	168	0
3	4_Efaec	1_PBS	2	168	0
3	4_Efaec	1_PBS	2	168	0
3	4_Efaec	1_PBS	2	168	0
3	4_Efaec	1_PBS	2	168	0
3	4_Efaec	1_PBS	2	168	0
3	4_Efaec	1_PBS	2	168	0
3	4_Efaec	1_PBS	2	168	0
3	4_Efaec	1_PBS	2	168	0
3	4_Efaec	1_PBS	2	168	0
3	4_Efaec	1_PBS	2	168	0
3	4_Efaec	1_PBS	2	168	0
3	4_Efaec	1_PBS	2	168	0
3	4_Efaec	1_PBS	2	168	0
3	4_Efaec	1_PBS	2	168	0
3	4_Efaec	1_PBS	2	168	0
3	4_Efaec	1_PBS	3	168	0
3	4_Efaec	1_PBS	3	168	0
3	4_Efaec	1_PBS	3	168	0
3	4_Efaec	1_PBS	3	168	0
3	4_Efaec	1_PBS	3	168	0
3	4_Efaec	1_PBS	3	168	0
3	4_Efaec	1_PBS	3	168	0
3	4_Efaec	1_PBS	3	168	0
3	4_Efaec	1_PBS	3	168	0
3	4_Efaec	1_PBS	3	168	0
3	4_Efaec	1_PBS	3	168	0
3	4_Efaec	1_PBS	3	168	0
3	4_Efaec	1_PBS	3	168	0
3	4_Efaec	1_PBS	3	168	0
3	4_Efaec	1_PBS	3	168	0
3	4_Efaec	1_PBS	3	168	0
3	4_Efaec	1_PBS	3	168	0
3	4_Efaec	1_PBS	3	168	0
3	4_Efaec	1_PBS	3	168	0
3	4_Efaec	1_PBS	3	168	0
3	1_PBS	3_Smarc	1	168	0
3	1_PBS	3_Smarc	1	168	0
3	1_PBS	3_Smarc	1	168	0
3	1_PBS	3_Smarc	1	168	0
3	1_PBS	3_Smarc	1	168	0
3	1_PBS	3_Smarc	1	168	0
3	1_PBS	3_Smarc	1	168	0
3	1_PBS	3_Smarc	1	168	0
3	1_PBS	3_Smarc	1	168	0
3	1_PBS	3_Smarc	1	168	0
3	1_PBS	3_Smarc	1	168	0
3	1_PBS	3_Smarc	1	168	0
3	1_PBS	3_Smarc	1	168	0
3	1_PBS	3_Smarc	2	168	0
3	1_PBS	3_Smarc	2	168	0
3	1_PBS	3_Smarc	2	168	0
3	1_PBS	3_Smarc	2	168	0
3	1_PBS	3_Smarc	2	168	0
3	1_PBS	3_Smarc	2	168	0
3	1_PBS	3_Smarc	2	168	0
3	1_PBS	3_Smarc	2	168	0
3	1_PBS	3_Smarc	2	168	0
3	1_PBS	3_Smarc	2	168	0
3	1_PBS	3_Smarc	2	168	0
3	1_PBS	3_Smarc	2	168	0
3	1_PBS	3_Smarc	3	168	0
3	1_PBS	3_Smarc	3	168	0
3	1_PBS	3_Smarc	3	168	0
3	1_PBS	3_Smarc	3	168	0
3	1_PBS	3_Smarc	3	168	0
3	1_PBS	3_Smarc	3	168	0
3	1_PBS	3_Smarc	3	168	0
3	1_PBS	3_Smarc	3	168	0
3	1_PBS	3_Smarc	3	168	0
3	1_PBS	3_Smarc	3	168	0
3	1_PBS	3_Smarc	3	168	0
3	1_PBS	3_Smarc	3	168	0
3	1_PBS	3_Smarc	3	168	0
3	1_PBS	3_Smarc	3	168	0
3	1_PBS	3_Smarc	3	168	0
3	1_PBS	3_Smarc	3	168	0
3	4_Efaec	3_Smarc	1	168	0
3	4_Efaec	3_Smarc	1	168	0
3	4_Efaec	3_Smarc	1	168	0
3	4_Efaec	3_Smarc	1	168	0
3	4_Efaec	3_Smarc	1	168	0
3	4_Efaec	3_Smarc	1	168	0
3	4_Efaec	3_Smarc	1	168	0
3	4_Efaec	3_Smarc	1	168	0
3	4_Efaec	3_Smarc	1	168	0
3	4_Efaec	3_Smarc	1	168	0
3	4_Efaec	3_Smarc	1	168	0
3	4_Efaec	3_Smarc	1	168	0
3	4_Efaec	3_Smarc	1	168	0
3	4_Efaec	3_Smarc	1	168	0
3	4_Efaec	3_Smarc	1	168	0
3	4_Efaec	3_Smarc	1	168	0
3	4_Efaec	3_Smarc	2	168	0
3	4_Efaec	3_Smarc	2	168	0
3	4_Efaec	3_Smarc	2	168	0
3	4_Efaec	3_Smarc	2	168	0
3	4_Efaec	3_Smarc	2	168	0
3	4_Efaec	3_Smarc	2	168	0
3	4_Efaec	3_Smarc	2	168	0
3	4_Efaec	3_Smarc	2	168	0
3	4_Efaec	3_Smarc	2	168	0
3	4_Efaec	3_Smarc	2	168	0
3	4_Efaec	3_Smarc	2	168	0
3	4_Efaec	3_Smarc	2	168	0
3	4_Efaec	3_Smarc	2	168	0
3	4_Efaec	3_Smarc	2	168	0
3	4_Efaec	3_Smarc	2	168	0
3	4_Efaec	3_Smarc	2	168	0
3	4_Efaec	3_Smarc	3	168	0
3	4_Efaec	3_Smarc	3	168	0
3	4_Efaec	3_Smarc	3	168	0
3	4_Efaec	3_Smarc	3	168	0
3	4_Efaec	3_Smarc	3	168	0
3	4_Efaec	3_Smarc	3	168	0
3	4_Efaec	3_Smarc	3	168	0
3	4_Efaec	3_Smarc	3	168	0
3	4_Efaec	3_Smarc	3	168	0
3	4_Efaec	3_Smarc	3	168	0
3	4_Efaec	3_Smarc	3	168	0
3	4_Efaec	3_Smarc	3	168	0
3	4_Efaec	3_Smarc	3	168	0
3	4_Efaec	3_Smarc	3	168	0
3	4_Efaec	3_Smarc	3	168	0
3	4_Efaec	3_Smarc	3	168	0
3	1_PBS	1_PBS	2	144	1
3	1_PBS	1_PBS	3	120	1
3	4_Efaec	1_PBS	1	54	1
3	1_PBS	3_Smarc	1	27	1
3	1_PBS	3_Smarc	1	27	1
3	1_PBS	3_Smarc	1	30	1
3	1_PBS	3_Smarc	1	33	1
3	1_PBS	3_Smarc	1	57	1
3	1_PBS	3_Smarc	2	48	1
3	1_PBS	3_Smarc	2	54	1
3	1_PBS	3_Smarc	2	96	1
3	1_PBS	3_Smarc	3	24	1
3	1_PBS	3_Smarc	3	33	1
3	1_PBS	3_Smarc	3	96	1
3	4_Efaec	3_Smarc	1	33	1
3	4_Efaec	3_Smarc	1	48	1
3	4_Efaec	3_Smarc	2	48	1
3	4_Efaec	3_Smarc	2	120	1
3	4_Efaec	3_Smarc	3	54	1
3	4_Efaec	3_Smarc	3	96	1
3	4_Efaec	3_Smarc	3	144	1
3	4_Efaec	3_Smarc	3	168	1
4	1_PBS	1_PBS	1	120	1
4	1_PBS	1_PBS	1	168	0
4	1_PBS	1_PBS	1	168	0
4	1_PBS	1_PBS	1	168	0
4	1_PBS	1_PBS	1	168	0
4	1_PBS	1_PBS	1	168	0
4	1_PBS	1_PBS	1	168	0
4	1_PBS	1_PBS	1	168	0
4	1_PBS	1_PBS	1	168	0
4	1_PBS	1_PBS	1	168	0
4	1_PBS	1_PBS	1	168	0
4	1_PBS	1_PBS	1	168	0
4	1_PBS	1_PBS	1	168	0
4	1_PBS	1_PBS	1	168	0
4	1_PBS	1_PBS	1	168	0
4	1_PBS	1_PBS	1	168	0
4	1_PBS	1_PBS	1	168	0
4	1_PBS	1_PBS	2	120	1
4	1_PBS	1_PBS	2	168	0
4	1_PBS	1_PBS	2	168	0
4	1_PBS	1_PBS	2	168	0
4	1_PBS	1_PBS	2	168	0
4	1_PBS	1_PBS	2	168	0
4	1_PBS	1_PBS	2	168	0
4	1_PBS	1_PBS	2	168	0
4	1_PBS	1_PBS	2	168	0
4	1_PBS	1_PBS	2	168	0
4	1_PBS	1_PBS	2	168	0
4	1_PBS	1_PBS	2	168	0
4	1_PBS	1_PBS	2	168	0
4	1_PBS	1_PBS	2	168	0
4	1_PBS	1_PBS	2	168	0
4	1_PBS	1_PBS	2	168	0
4	1_PBS	1_PBS	2	168	0
4	1_PBS	1_PBS	2	168	0
4	1_PBS	1_PBS	2	168	0
4	1_PBS	1_PBS	3	168	0
4	1_PBS	1_PBS	3	168	0
4	1_PBS	1_PBS	3	168	0
4	1_PBS	1_PBS	3	168	0
4	1_PBS	1_PBS	3	168	0
4	1_PBS	1_PBS	3	168	0
4	1_PBS	1_PBS	3	168	0
4	1_PBS	1_PBS	3	168	0
4	1_PBS	1_PBS	3	168	0
4	1_PBS	1_PBS	3	168	0
4	1_PBS	1_PBS	3	168	0
4	1_PBS	1_PBS	3	168	0
4	4_Efaec	1_PBS	1	168	0
4	4_Efaec	1_PBS	1	168	0
4	4_Efaec	1_PBS	1	168	0
4	4_Efaec	1_PBS	1	168	0
4	4_Efaec	1_PBS	1	168	0
4	4_Efaec	1_PBS	1	168	0
4	4_Efaec	1_PBS	1	168	0
4	4_Efaec	1_PBS	1	168	0
4	4_Efaec	1_PBS	1	168	0
4	4_Efaec	1_PBS	1	168	0
4	4_Efaec	1_PBS	1	168	0
4	4_Efaec	1_PBS	1	168	0
4	4_Efaec	1_PBS	1	168	0
4	4_Efaec	1_PBS	1	168	0
4	4_Efaec	1_PBS	1	168	0
4	4_Efaec	1_PBS	1	168	0
4	4_Efaec	1_PBS	1	168	1
4	4_Efaec	1_PBS	2	168	0
4	4_Efaec	1_PBS	2	168	0
4	4_Efaec	1_PBS	2	168	0
4	4_Efaec	1_PBS	2	168	0
4	4_Efaec	1_PBS	2	168	0
4	4_Efaec	1_PBS	2	168	0
4	4_Efaec	1_PBS	2	168	0
4	4_Efaec	1_PBS	2	168	0
4	4_Efaec	1_PBS	2	168	0
4	4_Efaec	1_PBS	2	168	0
4	4_Efaec	1_PBS	2	168	0
4	4_Efaec	1_PBS	2	168	0
4	4_Efaec	1_PBS	2	168	0
4	4_Efaec	1_PBS	2	168	0
4	4_Efaec	1_PBS	2	168	0
4	4_Efaec	1_PBS	2	168	0
4	4_Efaec	1_PBS	2	168	0
4	4_Efaec	1_PBS	2	168	0
4	4_Efaec	1_PBS	2	168	0
4	4_Efaec	1_PBS	3	58	1
4	4_Efaec	1_PBS	3	144	1
4	4_Efaec	1_PBS	3	168	0
4	4_Efaec	1_PBS	3	168	0
4	4_Efaec	1_PBS	3	168	0
4	4_Efaec	1_PBS	3	168	0
4	4_Efaec	1_PBS	3	168	0
4	4_Efaec	1_PBS	3	168	0
4	4_Efaec	1_PBS	3	168	0
4	4_Efaec	1_PBS	3	168	0
4	4_Efaec	1_PBS	3	168	0
4	4_Efaec	1_PBS	3	168	0
4	4_Efaec	1_PBS	3	168	0
4	4_Efaec	1_PBS	3	168	0
4	4_Efaec	1_PBS	3	168	0
4	4_Efaec	1_PBS	3	168	0
4	4_Efaec	1_PBS	3	168	0
4	1_PBS	3_Smarc	1	24	1
4	1_PBS	3_Smarc	1	24	1
4	1_PBS	3_Smarc	1	24	1
4	1_PBS	3_Smarc	1	24	1
4	1_PBS	3_Smarc	1	24	1
4	1_PBS	3_Smarc	1	30	1
4	1_PBS	3_Smarc	1	30	1
4	1_PBS	3_Smarc	1	30	1
4	1_PBS	3_Smarc	1	48	1
4	1_PBS	3_Smarc	1	48	1
4	1_PBS	3_Smarc	1	48	1
4	1_PBS	3_Smarc	1	48	1
4	1_PBS	3_Smarc	1	168	0
4	1_PBS	3_Smarc	1	168	0
4	1_PBS	3_Smarc	1	168	0
4	1_PBS	3_Smarc	1	168	0
4	1_PBS	3_Smarc	1	168	0
4	1_PBS	3_Smarc	1	168	0
4	1_PBS	3_Smarc	1	168	0
4	1_PBS	3_Smarc	1	168	0
4	1_PBS	3_Smarc	2	24	1
4	1_PBS	3_Smarc	2	24	1
4	1_PBS	3_Smarc	2	24	1
4	1_PBS	3_Smarc	2	24	1
4	1_PBS	3_Smarc	2	24	1
4	1_PBS	3_Smarc	2	24	1
4	1_PBS	3_Smarc	2	30	1
4	1_PBS	3_Smarc	2	30	1
4	1_PBS	3_Smarc	2	33	1
4	1_PBS	3_Smarc	2	33	1
4	1_PBS	3_Smarc	2	168	0
4	1_PBS	3_Smarc	2	168	0
4	1_PBS	3_Smarc	2	168	0
4	1_PBS	3_Smarc	2	168	0
4	1_PBS	3_Smarc	2	168	0
4	1_PBS	3_Smarc	2	168	0
4	1_PBS	3_Smarc	2	168	0
4	1_PBS	3_Smarc	3	24	1
4	1_PBS	3_Smarc	3	24	1
4	1_PBS	3_Smarc	3	24	1
4	1_PBS	3_Smarc	3	24	1
4	1_PBS	3_Smarc	3	24	1
4	1_PBS	3_Smarc	3	30	1
4	1_PBS	3_Smarc	3	33	1
4	1_PBS	3_Smarc	3	168	0
4	1_PBS	3_Smarc	3	168	0
4	1_PBS	3_Smarc	3	168	0
4	1_PBS	3_Smarc	3	168	0
4	1_PBS	3_Smarc	3	168	0
4	1_PBS	3_Smarc	3	168	0
4	1_PBS	3_Smarc	3	168	0
4	1_PBS	3_Smarc	3	168	0
4	1_PBS	3_Smarc	3	168	0
4	1_PBS	3_Smarc	3	168	0
4	1_PBS	3_Smarc	3	168	0
4	4_Efaec	3_Smarc	1	24	1
4	4_Efaec	3_Smarc	1	30	1
4	4_Efaec	3_Smarc	1	30	1
4	4_Efaec	3_Smarc	1	30	1
4	4_Efaec	3_Smarc	1	33	1
4	4_Efaec	3_Smarc	1	168	0
4	4_Efaec	3_Smarc	1	168	0
4	4_Efaec	3_Smarc	1	168	0
4	4_Efaec	3_Smarc	1	168	0
4	4_Efaec	3_Smarc	1	168	0
4	4_Efaec	3_Smarc	1	168	0
4	4_Efaec	3_Smarc	1	168	0
4	4_Efaec	3_Smarc	1	168	0
4	4_Efaec	3_Smarc	1	168	0
4	4_Efaec	3_Smarc	1	168	0
4	4_Efaec	3_Smarc	1	168	0
4	4_Efaec	3_Smarc	1	168	0
4	4_Efaec	3_Smarc	1	168	0
4	4_Efaec	3_Smarc	1	168	0
4	4_Efaec	3_Smarc	2	24	1
4	4_Efaec	3_Smarc	2	24	1
4	4_Efaec	3_Smarc	2	24	1
4	4_Efaec	3_Smarc	2	24	1
4	4_Efaec	3_Smarc	2	30	1
4	4_Efaec	3_Smarc	2	30	1
4	4_Efaec	3_Smarc	2	48	1
4	4_Efaec	3_Smarc	2	168	0
4	4_Efaec	3_Smarc	2	168	0
4	4_Efaec	3_Smarc	2	168	0
4	4_Efaec	3_Smarc	2	168	0
4	4_Efaec	3_Smarc	2	168	0
4	4_Efaec	3_Smarc	2	168	0
4	4_Efaec	3_Smarc	2	168	0
4	4_Efaec	3_Smarc	2	168	0
4	4_Efaec	3_Smarc	3	24	1
4	4_Efaec	3_Smarc	3	24	1
4	4_Efaec	3_Smarc	3	24	1
4	4_Efaec	3_Smarc	3	168	0
4	4_Efaec	3_Smarc	3	168	0
4	4_Efaec	3_Smarc	3	168	0
4	4_Efaec	3_Smarc	3	168	0
4	4_Efaec	3_Smarc	3	168	0
4	4_Efaec	3_Smarc	3	168	0
4	4_Efaec	3_Smarc	3	168	0
4	4_Efaec	3_Smarc	3	168	0
4	4_Efaec	3_Smarc	3	168	0
4	4_Efaec	3_Smarc	3	168	0
4	4_Efaec	3_Smarc	3	168	0
4	4_Efaec	3_Smarc	3	168	0
4	4_Efaec	3_Smarc	3	168	0
4	4_Efaec	3_Smarc	3	168	0
5	1_PBS	1_PBS	1	168	0
5	1_PBS	1_PBS	1	168	0
5	1_PBS	1_PBS	1	168	0
5	1_PBS	1_PBS	1	168	0
5	1_PBS	1_PBS	1	168	0
5	1_PBS	1_PBS	1	168	0
5	1_PBS	1_PBS	1	168	0
5	1_PBS	1_PBS	1	168	0
5	1_PBS	1_PBS	1	168	0
5	1_PBS	1_PBS	1	168	0
5	1_PBS	1_PBS	1	168	0
5	1_PBS	1_PBS	1	168	0
5	1_PBS	1_PBS	1	168	0
5	1_PBS	1_PBS	1	168	0
5	1_PBS	1_PBS	1	168	0
5	1_PBS	1_PBS	1	168	0
5	1_PBS	1_PBS	1	168	0
5	1_PBS	1_PBS	1	168	0
5	1_PBS	3_Smarc	1	168	0
5	1_PBS	3_Smarc	1	168	0
5	1_PBS	3_Smarc	1	168	0
5	1_PBS	3_Smarc	1	168	0
5	1_PBS	3_Smarc	1	168	0
5	1_PBS	3_Smarc	1	168	0
5	1_PBS	1_PBS	2	168	0
5	1_PBS	1_PBS	2	168	0
5	1_PBS	1_PBS	2	168	0
5	1_PBS	1_PBS	2	168	0
5	1_PBS	1_PBS	2	168	0
5	1_PBS	1_PBS	2	168	0
5	1_PBS	1_PBS	2	168	0
5	1_PBS	1_PBS	2	168	0
5	1_PBS	1_PBS	2	168	0
5	1_PBS	1_PBS	2	168	0
5	1_PBS	1_PBS	2	168	0
5	1_PBS	1_PBS	2	168	0
5	1_PBS	1_PBS	2	168	0
5	1_PBS	1_PBS	2	168	0
5	1_PBS	1_PBS	2	168	0
5	1_PBS	3_Smarc	2	168	0
5	1_PBS	3_Smarc	2	168	0
5	1_PBS	3_Smarc	2	168	0
5	1_PBS	3_Smarc	2	168	0
5	1_PBS	3_Smarc	2	168	0
5	1_PBS	3_Smarc	2	168	0
5	1_PBS	1_PBS	3	168	0
5	1_PBS	1_PBS	3	168	0
5	1_PBS	1_PBS	3	168	0
5	1_PBS	1_PBS	3	168	0
5	1_PBS	1_PBS	3	168	0
5	1_PBS	1_PBS	3	168	0
5	1_PBS	1_PBS	3	168	0
5	1_PBS	1_PBS	3	168	0
5	1_PBS	1_PBS	3	168	0
5	1_PBS	1_PBS	3	168	0
5	1_PBS	1_PBS	3	168	0
5	1_PBS	1_PBS	3	168	0
5	1_PBS	1_PBS	3	168	0
5	1_PBS	1_PBS	3	168	0
5	1_PBS	1_PBS	3	168	0
5	1_PBS	1_PBS	3	168	0
5	1_PBS	1_PBS	3	168	0
5	1_PBS	1_PBS	3	168	0
5	1_PBS	1_PBS	3	168	0
5	1_PBS	1_PBS	3	168	0
5	1_PBS	3_Smarc	3	168	0
5	1_PBS	3_Smarc	3	168	0
5	1_PBS	3_Smarc	3	168	0
5	1_PBS	3_Smarc	3	168	0
5	1_PBS	3_Smarc	3	168	0
5	1_PBS	3_Smarc	3	168	0
5	1_PBS	3_Smarc	3	168	0
5	1_PBS	3_Smarc	3	168	0
5	1_PBS	3_Smarc	3	168	0
5	1_PBS	3_Smarc	3	168	0
5	4_Efaec	1_PBS	1	168	0
5	4_Efaec	1_PBS	1	168	0
5	4_Efaec	1_PBS	1	168	0
5	4_Efaec	1_PBS	1	168	0
5	4_Efaec	1_PBS	1	168	0
5	4_Efaec	1_PBS	1	168	0
5	4_Efaec	1_PBS	1	168	0
5	4_Efaec	1_PBS	1	168	0
5	4_Efaec	1_PBS	1	168	0
5	4_Efaec	1_PBS	1	168	0
5	4_Efaec	1_PBS	1	168	0
5	4_Efaec	1_PBS	1	168	0
5	4_Efaec	1_PBS	1	168	0
5	4_Efaec	1_PBS	1	168	0
5	4_Efaec	1_PBS	1	168	0
5	4_Efaec	3_Smarc	1	168	0
5	4_Efaec	3_Smarc	1	168	0
5	4_Efaec	3_Smarc	1	168	0
5	4_Efaec	3_Smarc	1	168	0
5	4_Efaec	3_Smarc	1	168	0
5	4_Efaec	3_Smarc	1	168	0
5	4_Efaec	3_Smarc	1	168	0
5	4_Efaec	3_Smarc	1	168	0
5	4_Efaec	3_Smarc	1	168	0
5	4_Efaec	3_Smarc	1	168	0
5	4_Efaec	3_Smarc	1	168	0
5	4_Efaec	3_Smarc	1	168	0
5	4_Efaec	3_Smarc	1	168	0
5	4_Efaec	3_Smarc	1	168	0
5	4_Efaec	1_PBS	2	168	0
5	4_Efaec	1_PBS	2	168	0
5	4_Efaec	1_PBS	2	168	0
5	4_Efaec	1_PBS	2	168	0
5	4_Efaec	1_PBS	2	168	0
5	4_Efaec	1_PBS	2	168	0
5	4_Efaec	1_PBS	2	168	0
5	4_Efaec	1_PBS	2	168	0
5	4_Efaec	1_PBS	2	168	0
5	4_Efaec	1_PBS	2	168	0
5	4_Efaec	1_PBS	2	168	0
5	4_Efaec	1_PBS	2	168	0
5	4_Efaec	1_PBS	2	168	0
5	4_Efaec	1_PBS	2	168	0
5	4_Efaec	1_PBS	2	168	0
5	4_Efaec	1_PBS	2	168	0
5	4_Efaec	1_PBS	2	168	0
5	4_Efaec	3_Smarc	2	168	0
5	4_Efaec	3_Smarc	2	168	0
5	4_Efaec	3_Smarc	2	168	0
5	4_Efaec	3_Smarc	2	168	0
5	4_Efaec	3_Smarc	2	168	0
5	4_Efaec	3_Smarc	2	168	0
5	4_Efaec	3_Smarc	2	168	0
5	4_Efaec	1_PBS	3	168	0
5	4_Efaec	1_PBS	3	168	0
5	4_Efaec	1_PBS	3	168	0
5	4_Efaec	1_PBS	3	168	0
5	4_Efaec	1_PBS	3	168	0
5	4_Efaec	1_PBS	3	168	0
5	4_Efaec	1_PBS	3	168	0
5	4_Efaec	1_PBS	3	168	0
5	4_Efaec	1_PBS	3	168	0
5	4_Efaec	1_PBS	3	168	0
5	4_Efaec	1_PBS	3	168	0
5	4_Efaec	1_PBS	3	168	0
5	4_Efaec	1_PBS	3	168	0
5	4_Efaec	1_PBS	3	168	0
5	4_Efaec	1_PBS	3	168	0
5	4_Efaec	1_PBS	3	168	0
5	4_Efaec	3_Smarc	3	168	0
5	4_Efaec	3_Smarc	3	168	0
5	4_Efaec	3_Smarc	3	168	0
5	4_Efaec	3_Smarc	3	168	0
5	4_Efaec	3_Smarc	3	168	0
5	4_Efaec	3_Smarc	3	168	0
5	4_Efaec	3_Smarc	3	168	0
5	4_Efaec	3_Smarc	3	168	0
5	4_Efaec	3_Smarc	3	168	0
5	4_Efaec	3_Smarc	3	168	0
5	4_Efaec	3_Smarc	3	168	0
5	1_PBS	3_Smarc	1	24	1
5	1_PBS	3_Smarc	1	24	1
5	1_PBS	3_Smarc	1	24	1
5	1_PBS	3_Smarc	1	24	1
5	1_PBS	3_Smarc	1	24	1
5	1_PBS	3_Smarc	1	24	1
5	1_PBS	3_Smarc	1	24	1
5	1_PBS	1_PBS	1	28	1
5	1_PBS	3_Smarc	1	28	1
5	1_PBS	3_Smarc	1	28	1
5	1_PBS	3_Smarc	1	32	1
5	1_PBS	3_Smarc	1	48	1
5	1_PBS	1_PBS	2	24	1
5	1_PBS	3_Smarc	2	24	1
5	1_PBS	3_Smarc	2	24	1
5	1_PBS	3_Smarc	2	24	1
5	1_PBS	3_Smarc	2	24	1
5	1_PBS	3_Smarc	2	24	1
5	1_PBS	3_Smarc	2	24	1
5	1_PBS	3_Smarc	2	24	1
5	1_PBS	3_Smarc	2	28	1
5	1_PBS	3_Smarc	2	28	1
5	1_PBS	3_Smarc	2	48	1
5	1_PBS	3_Smarc	2	48	1
5	1_PBS	3_Smarc	2	48	1
5	1_PBS	3_Smarc	2	72	1
5	1_PBS	3_Smarc	2	144	1
5	1_PBS	3_Smarc	3	28	1
5	1_PBS	3_Smarc	3	32	1
5	1_PBS	3_Smarc	3	32	1
5	1_PBS	3_Smarc	3	48	1
5	1_PBS	3_Smarc	3	48	1
5	1_PBS	3_Smarc	3	56	1
5	1_PBS	3_Smarc	3	56	1
5	1_PBS	3_Smarc	3	72	1
5	4_Efaec	3_Smarc	1	24	1
5	4_Efaec	3_Smarc	1	24	1
5	4_Efaec	3_Smarc	1	48	1
5	4_Efaec	3_Smarc	1	48	1
5	4_Efaec	3_Smarc	1	48	1
5	4_Efaec	1_PBS	1	52	1
5	4_Efaec	1_PBS	1	96	1
5	4_Efaec	1_PBS	1	120	1
5	4_Efaec	3_Smarc	2	24	1
5	4_Efaec	3_Smarc	2	24	1
5	4_Efaec	3_Smarc	2	24	1
5	4_Efaec	3_Smarc	2	28	1
5	4_Efaec	3_Smarc	2	28	1
5	4_Efaec	3_Smarc	2	48	1
5	4_Efaec	3_Smarc	2	48	1
5	4_Efaec	3_Smarc	2	48	1
5	4_Efaec	1_PBS	2	52	1
5	4_Efaec	1_PBS	2	72	1
5	4_Efaec	3_Smarc	3	32	1
5	4_Efaec	3_Smarc	3	48	1
5	4_Efaec	3_Smarc	3	48	1
5	4_Efaec	1_PBS	3	56	1
5	4_Efaec	3_Smarc	3	56	1
5	4_Efaec	3_Smarc	3	120	1
5	4_Efaec	3_Smarc	3	120	1
