# Supplementary material for: Consequences of chronic bacterial infection in Drosophila melanogaster
Source: PLoS One. 2019 Oct 24;14(10):e0224440. doi: 10.1371/journal.pone.0224440 (PMC6812774; doi:10.1371/journal.pone.0224440)
Supplement: S1 File — This compressed folder contains all of the data for the manuscript and the data files are titled with their corresponding figure panel. (ZIP) [file pone.0224440.s002.zip › Data for Publication/Fig4I_Data.csv]

rep	primary	secondary	vial	hour	status
1	1_PBS	1_PBS	1	168	0
1	1_PBS	1_PBS	1	168	0
1	1_PBS	1_PBS	1	168	0
1	1_PBS	1_PBS	1	168	0
1	1_PBS	1_PBS	1	168	0
1	1_PBS	1_PBS	1	168	0
1	1_PBS	1_PBS	1	168	0
1	1_PBS	1_PBS	1	168	0
1	1_PBS	1_PBS	1	168	0
1	1_PBS	1_PBS	1	168	0
1	1_PBS	1_PBS	1	168	0
1	1_PBS	1_PBS	1	168	0
1	1_PBS	1_PBS	1	168	0
1	1_PBS	1_PBS	1	168	0
1	1_PBS	1_PBS	1	168	0
1	1_PBS	1_PBS	1	168	0
1	1_PBS	1_PBS	1	168	0
1	1_PBS	1_PBS	1	168	0
1	1_PBS	1_PBS	1	168	0
1	1_PBS	1_PBS	2	168	0
1	1_PBS	1_PBS	2	168	0
1	1_PBS	1_PBS	2	168	0
1	1_PBS	1_PBS	2	168	0
1	1_PBS	1_PBS	2	168	0
1	1_PBS	1_PBS	2	168	0
1	1_PBS	1_PBS	2	168	0
1	1_PBS	1_PBS	2	168	0
1	1_PBS	1_PBS	2	168	0
1	1_PBS	1_PBS	2	168	0
1	1_PBS	1_PBS	2	168	0
1	1_PBS	1_PBS	2	168	0
1	1_PBS	1_PBS	2	168	0
1	1_PBS	1_PBS	2	168	0
1	1_PBS	1_PBS	2	168	0
1	1_PBS	1_PBS	2	168	0
1	1_PBS	1_PBS	2	168	0
1	1_PBS	1_PBS	2	168	0
1	1_PBS	1_PBS	3	168	0
1	1_PBS	1_PBS	3	168	0
1	1_PBS	1_PBS	3	168	0
1	1_PBS	1_PBS	3	168	0
1	1_PBS	1_PBS	3	168	0
1	1_PBS	1_PBS	3	168	0
1	1_PBS	1_PBS	3	168	0
1	1_PBS	1_PBS	3	168	0
1	1_PBS	1_PBS	3	168	0
1	1_PBS	1_PBS	3	168	0
1	1_PBS	1_PBS	3	168	0
1	1_PBS	1_PBS	3	168	0
1	1_PBS	1_PBS	3	168	0
1	1_PBS	1_PBS	3	120	1
1	1_PBS	1_PBS	3	168	1
3	1_PBS	1_PBS	1	168	0
3	1_PBS	1_PBS	1	168	0
3	1_PBS	1_PBS	1	168	0
3	1_PBS	1_PBS	1	168	0
3	1_PBS	1_PBS	1	168	0
3	1_PBS	1_PBS	1	168	0
3	1_PBS	1_PBS	1	168	0
3	1_PBS	1_PBS	1	168	0
3	1_PBS	1_PBS	1	168	0
3	1_PBS	1_PBS	1	168	0
3	1_PBS	1_PBS	1	168	0
3	1_PBS	1_PBS	1	168	0
3	1_PBS	1_PBS	1	168	0
3	1_PBS	1_PBS	1	168	0
3	1_PBS	1_PBS	1	168	0
3	1_PBS	1_PBS	1	168	0
3	1_PBS	1_PBS	1	168	0
3	1_PBS	1_PBS	1	168	0
3	1_PBS	1_PBS	1	168	0
3	1_PBS	1_PBS	2	168	0
3	1_PBS	1_PBS	2	168	0
3	1_PBS	1_PBS	2	168	0
3	1_PBS	1_PBS	2	168	0
3	1_PBS	1_PBS	2	168	0
3	1_PBS	1_PBS	2	168	0
3	1_PBS	1_PBS	2	168	0
3	1_PBS	1_PBS	2	168	0
3	1_PBS	1_PBS	2	168	0
3	1_PBS	1_PBS	2	168	0
3	1_PBS	1_PBS	2	168	0
3	1_PBS	1_PBS	2	168	0
3	1_PBS	1_PBS	2	168	0
3	1_PBS	1_PBS	2	168	0
3	1_PBS	1_PBS	2	168	0
3	1_PBS	1_PBS	2	168	0
3	1_PBS	1_PBS	3	168	0
3	1_PBS	1_PBS	3	168	0
3	1_PBS	1_PBS	3	168	0
3	1_PBS	1_PBS	3	168	0
3	1_PBS	1_PBS	3	168	0
3	1_PBS	1_PBS	3	168	0
3	1_PBS	1_PBS	3	168	0
3	1_PBS	1_PBS	3	168	0
3	1_PBS	1_PBS	3	168	0
3	1_PBS	1_PBS	3	168	0
3	1_PBS	1_PBS	3	168	0
3	1_PBS	1_PBS	3	168	0
3	1_PBS	1_PBS	3	168	0
3	1_PBS	1_PBS	3	168	0
3	1_PBS	1_PBS	3	168	0
3	1_PBS	1_PBS	3	168	0
3	1_PBS	1_PBS	2	144	1
3	1_PBS	1_PBS	3	120	1
2	1_PBS	1_PBS	1	168	0
2	1_PBS	1_PBS	1	168	0
2	1_PBS	1_PBS	1	168	0
2	1_PBS	1_PBS	1	168	0
2	1_PBS	1_PBS	1	168	0
2	1_PBS	1_PBS	1	168	0
2	1_PBS	1_PBS	1	168	0
2	1_PBS	1_PBS	1	168	0
2	1_PBS	1_PBS	1	168	0
2	1_PBS	1_PBS	1	168	0
2	1_PBS	1_PBS	1	168	0
2	1_PBS	1_PBS	1	168	0
2	1_PBS	1_PBS	1	168	0
2	1_PBS	1_PBS	1	168	0
2	1_PBS	1_PBS	1	168	0
2	1_PBS	1_PBS	1	168	0
2	1_PBS	1_PBS	1	168	0
2	1_PBS	1_PBS	2	168	0
2	1_PBS	1_PBS	2	168	0
2	1_PBS	1_PBS	2	168	0
2	1_PBS	1_PBS	2	168	0
2	1_PBS	1_PBS	2	168	0
2	1_PBS	1_PBS	2	168	0
2	1_PBS	1_PBS	2	168	0
2	1_PBS	1_PBS	2	168	0
2	1_PBS	1_PBS	2	168	0
2	1_PBS	1_PBS	2	168	0
2	1_PBS	1_PBS	2	168	0
2	1_PBS	1_PBS	2	168	0
2	1_PBS	1_PBS	2	168	0
2	1_PBS	1_PBS	2	168	0
2	1_PBS	1_PBS	2	168	0
2	1_PBS	1_PBS	2	168	0
2	1_PBS	1_PBS	2	168	0
2	1_PBS	1_PBS	2	168	0
2	1_PBS	1_PBS	3	168	0
2	1_PBS	1_PBS	3	168	0
2	1_PBS	1_PBS	3	168	0
2	1_PBS	1_PBS	3	168	0
2	1_PBS	1_PBS	3	168	0
2	1_PBS	1_PBS	3	168	0
2	1_PBS	1_PBS	3	168	0
2	1_PBS	1_PBS	3	168	0
2	1_PBS	1_PBS	3	168	0
2	1_PBS	1_PBS	3	168	0
2	1_PBS	1_PBS	3	168	0
2	1_PBS	1_PBS	3	168	0
2	1_PBS	1_PBS	3	168	0
2	1_PBS	1_PBS	3	168	0
2	1_PBS	1_PBS	3	168	0
2	1_PBS	1_PBS	3	168	0
2	1_PBS	1_PBS	3	168	0
2	1_PBS	1_PBS	3	168	0
2	1_PBS	1_PBS	3	120	1
4	1_PBS	1_PBS	1	168	0
4	1_PBS	1_PBS	1	168	0
4	1_PBS	1_PBS	1	168	0
4	1_PBS	1_PBS	1	168	0
4	1_PBS	1_PBS	1	168	0
4	1_PBS	1_PBS	1	168	0
4	1_PBS	1_PBS	1	168	0
4	1_PBS	1_PBS	1	168	0
4	1_PBS	1_PBS	1	168	0
4	1_PBS	1_PBS	1	168	0
4	1_PBS	1_PBS	1	168	0
4	1_PBS	1_PBS	1	168	0
4	1_PBS	1_PBS	1	168	0
4	1_PBS	1_PBS	1	168	0
4	1_PBS	1_PBS	1	168	0
4	1_PBS	1_PBS	1	168	0
4	1_PBS	1_PBS	1	168	0
4	1_PBS	1_PBS	1	168	0
4	1_PBS	1_PBS	2	168	0
4	1_PBS	1_PBS	2	168	0
4	1_PBS	1_PBS	2	168	0
4	1_PBS	1_PBS	2	168	0
4	1_PBS	1_PBS	2	168	0
4	1_PBS	1_PBS	2	168	0
4	1_PBS	1_PBS	2	168	0
4	1_PBS	1_PBS	2	168	0
4	1_PBS	1_PBS	2	168	0
4	1_PBS	1_PBS	2	168	0
4	1_PBS	1_PBS	2	168	0
4	1_PBS	1_PBS	2	168	0
4	1_PBS	1_PBS	2	168	0
4	1_PBS	1_PBS	2	168	0
4	1_PBS	1_PBS	2	168	0
4	1_PBS	1_PBS	2	168	0
4	1_PBS	1_PBS	2	168	0
4	1_PBS	1_PBS	2	168	0
4	1_PBS	1_PBS	2	168	0
4	1_PBS	1_PBS	3	168	0
4	1_PBS	1_PBS	3	168	0
4	1_PBS	1_PBS	3	168	0
4	1_PBS	1_PBS	3	168	0
4	1_PBS	1_PBS	3	168	0
4	1_PBS	1_PBS	3	168	0
4	1_PBS	1_PBS	3	168	0
4	1_PBS	1_PBS	3	168	0
4	1_PBS	1_PBS	3	168	0
4	1_PBS	1_PBS	3	168	0
4	1_PBS	1_PBS	3	168	0
4	1_PBS	1_PBS	3	168	0
4	1_PBS	1_PBS	3	168	0
4	1_PBS	1_PBS	3	168	0
4	1_PBS	1_PBS	3	168	0
4	1_PBS	1_PBS	3	168	0
4	1_PBS	1_PBS	3	168	0
4	1_PBS	1_PBS	3	168	0
1	4_Efaec	1_PBS	1	168	0
1	4_Efaec	1_PBS	1	168	0
1	4_Efaec	1_PBS	1	168	0
1	4_Efaec	1_PBS	1	168	0
1	4_Efaec	1_PBS	1	168	0
1	4_Efaec	1_PBS	1	168	0
1	4_Efaec	1_PBS	1	168	0
1	4_Efaec	1_PBS	1	168	0
1	4_Efaec	1_PBS	1	168	0
1	4_Efaec	1_PBS	1	168	0
1	4_Efaec	1_PBS	1	168	0
1	4_Efaec	1_PBS	1	168	0
1	4_Efaec	1_PBS	1	168	0
1	4_Efaec	1_PBS	1	168	0
1	4_Efaec	1_PBS	1	168	0
1	4_Efaec	1_PBS	1	168	0
1	4_Efaec	1_PBS	2	168	0
1	4_Efaec	1_PBS	2	168	0
1	4_Efaec	1_PBS	2	168	0
1	4_Efaec	1_PBS	2	168	0
1	4_Efaec	1_PBS	2	168	0
1	4_Efaec	1_PBS	2	168	0
1	4_Efaec	1_PBS	2	168	0
1	4_Efaec	1_PBS	2	168	0
1	4_Efaec	1_PBS	2	168	0
1	4_Efaec	1_PBS	2	168	0
1	4_Efaec	1_PBS	2	168	0
1	4_Efaec	1_PBS	2	168	0
1	4_Efaec	1_PBS	2	168	0
1	4_Efaec	1_PBS	2	168	0
1	4_Efaec	1_PBS	2	168	0
1	4_Efaec	1_PBS	2	168	0
1	4_Efaec	1_PBS	3	168	0
1	4_Efaec	1_PBS	3	168	0
1	4_Efaec	1_PBS	3	168	0
1	4_Efaec	1_PBS	3	168	0
1	4_Efaec	1_PBS	3	168	0
1	4_Efaec	1_PBS	3	168	0
1	4_Efaec	1_PBS	3	168	0
1	4_Efaec	1_PBS	3	168	0
1	4_Efaec	1_PBS	3	168	0
1	4_Efaec	1_PBS	3	168	0
1	4_Efaec	1_PBS	3	168	0
1	4_Efaec	1_PBS	3	168	0
1	4_Efaec	1_PBS	3	168	0
1	4_Efaec	1_PBS	3	168	0
1	4_Efaec	1_PBS	3	168	0
1	4_Efaec	1_PBS	3	168	0
1	4_Efaec	1_PBS	3	168	0
1	4_Efaec	1_PBS	1	168	1
1	4_Efaec	1_PBS	2	24	1
1	4_Efaec	1_PBS	2	24	1
3	4_Efaec	1_PBS	1	168	0
3	4_Efaec	1_PBS	1	168	0
3	4_Efaec	1_PBS	1	168	0
3	4_Efaec	1_PBS	1	168	0
3	4_Efaec	1_PBS	1	168	0
3	4_Efaec	1_PBS	1	168	0
3	4_Efaec	1_PBS	1	168	0
3	4_Efaec	1_PBS	1	168	0
3	4_Efaec	1_PBS	1	168	0
3	4_Efaec	1_PBS	1	168	0
3	4_Efaec	1_PBS	1	168	0
3	4_Efaec	1_PBS	1	168	0
3	4_Efaec	1_PBS	1	168	0
3	4_Efaec	1_PBS	1	168	0
3	4_Efaec	1_PBS	1	168	0
3	4_Efaec	1_PBS	1	168	0
3	4_Efaec	1_PBS	1	168	0
3	4_Efaec	1_PBS	2	168	0
3	4_Efaec	1_PBS	2	168	0
3	4_Efaec	1_PBS	2	168	0
3	4_Efaec	1_PBS	2	168	0
3	4_Efaec	1_PBS	2	168	0
3	4_Efaec	1_PBS	2	168	0
3	4_Efaec	1_PBS	2	168	0
3	4_Efaec	1_PBS	2	168	0
3	4_Efaec	1_PBS	2	168	0
3	4_Efaec	1_PBS	2	168	0
3	4_Efaec	1_PBS	2	168	0
3	4_Efaec	1_PBS	2	168	0
3	4_Efaec	1_PBS	2	168	0
3	4_Efaec	1_PBS	2	168	0
3	4_Efaec	1_PBS	2	168	0
3	4_Efaec	1_PBS	2	168	0
3	4_Efaec	1_PBS	2	168	0
3	4_Efaec	1_PBS	2	168	0
3	4_Efaec	1_PBS	3	168	0
3	4_Efaec	1_PBS	3	168	0
3	4_Efaec	1_PBS	3	168	0
3	4_Efaec	1_PBS	3	168	0
3	4_Efaec	1_PBS	3	168	0
3	4_Efaec	1_PBS	3	168	0
3	4_Efaec	1_PBS	3	168	0
3	4_Efaec	1_PBS	3	168	0
3	4_Efaec	1_PBS	3	168	0
3	4_Efaec	1_PBS	3	168	0
3	4_Efaec	1_PBS	3	168	0
3	4_Efaec	1_PBS	3	168	0
3	4_Efaec	1_PBS	3	168	0
3	4_Efaec	1_PBS	3	168	0
3	4_Efaec	1_PBS	3	168	0
3	4_Efaec	1_PBS	3	168	0
3	4_Efaec	1_PBS	3	168	0
3	4_Efaec	1_PBS	3	168	0
3	4_Efaec	1_PBS	3	168	0
3	4_Efaec	1_PBS	3	168	0
3	4_Efaec	1_PBS	1	54	1
2	4_Efaec	1_PBS	1	168	0
2	4_Efaec	1_PBS	1	168	0
2	4_Efaec	1_PBS	1	168	0
2	4_Efaec	1_PBS	1	168	0
2	4_Efaec	1_PBS	1	168	0
2	4_Efaec	1_PBS	1	168	0
2	4_Efaec	1_PBS	1	168	0
2	4_Efaec	1_PBS	1	168	0
2	4_Efaec	1_PBS	1	168	0
2	4_Efaec	1_PBS	1	168	0
2	4_Efaec	1_PBS	1	168	0
2	4_Efaec	1_PBS	1	168	0
2	4_Efaec	1_PBS	1	168	0
2	4_Efaec	1_PBS	1	168	0
2	4_Efaec	1_PBS	1	168	0
2	4_Efaec	1_PBS	1	168	0
2	4_Efaec	1_PBS	2	168	0
2	4_Efaec	1_PBS	2	168	0
2	4_Efaec	1_PBS	2	168	0
2	4_Efaec	1_PBS	2	168	0
2	4_Efaec	1_PBS	2	168	0
2	4_Efaec	1_PBS	2	168	0
2	4_Efaec	1_PBS	2	168	0
2	4_Efaec	1_PBS	2	168	0
2	4_Efaec	1_PBS	2	168	0
2	4_Efaec	1_PBS	2	168	0
2	4_Efaec	1_PBS	2	168	0
2	4_Efaec	1_PBS	2	168	0
2	4_Efaec	1_PBS	2	168	0
2	4_Efaec	1_PBS	2	168	0
2	4_Efaec	1_PBS	2	168	0
2	4_Efaec	1_PBS	2	168	0
2	4_Efaec	1_PBS	2	168	0
2	4_Efaec	1_PBS	2	168	0
2	4_Efaec	1_PBS	3	168	0
2	4_Efaec	1_PBS	3	168	0
2	4_Efaec	1_PBS	3	168	0
2	4_Efaec	1_PBS	3	168	0
2	4_Efaec	1_PBS	3	168	0
2	4_Efaec	1_PBS	3	168	0
2	4_Efaec	1_PBS	3	168	0
2	4_Efaec	1_PBS	3	168	0
2	4_Efaec	1_PBS	3	168	0
2	4_Efaec	1_PBS	3	168	0
2	4_Efaec	1_PBS	3	168	0
2	4_Efaec	1_PBS	3	168	0
2	4_Efaec	1_PBS	3	168	0
2	4_Efaec	1_PBS	3	168	0
2	4_Efaec	1_PBS	3	168	0
2	4_Efaec	1_PBS	1	24	1
2	4_Efaec	1_PBS	2	120	1
2	4_Efaec	1_PBS	3	24	1
4	4_Efaec	1_PBS	1	168	0
4	4_Efaec	1_PBS	1	168	0
4	4_Efaec	1_PBS	1	168	0
4	4_Efaec	1_PBS	1	168	0
4	4_Efaec	1_PBS	1	168	0
4	4_Efaec	1_PBS	1	168	0
4	4_Efaec	1_PBS	1	168	0
4	4_Efaec	1_PBS	1	168	0
4	4_Efaec	1_PBS	1	168	0
4	4_Efaec	1_PBS	1	168	0
4	4_Efaec	1_PBS	1	168	0
4	4_Efaec	1_PBS	1	168	0
4	4_Efaec	1_PBS	1	168	0
4	4_Efaec	1_PBS	1	168	0
4	4_Efaec	1_PBS	2	168	0
4	4_Efaec	1_PBS	2	168	0
4	4_Efaec	1_PBS	2	168	0
4	4_Efaec	1_PBS	2	168	0
4	4_Efaec	1_PBS	2	168	0
4	4_Efaec	1_PBS	2	168	0
4	4_Efaec	1_PBS	2	168	0
4	4_Efaec	1_PBS	2	168	0
4	4_Efaec	1_PBS	2	168	0
4	4_Efaec	1_PBS	3	168	0
4	4_Efaec	1_PBS	3	168	0
4	4_Efaec	1_PBS	3	168	0
4	4_Efaec	1_PBS	3	168	0
4	4_Efaec	1_PBS	3	168	0
4	4_Efaec	1_PBS	3	168	0
4	4_Efaec	1_PBS	3	168	0
4	4_Efaec	1_PBS	3	168	0
4	4_Efaec	1_PBS	3	168	0
4	4_Efaec	1_PBS	3	168	0
4	4_Efaec	1_PBS	3	168	0
4	4_Efaec	1_PBS	3	168	0
4	4_Efaec	1_PBS	3	168	0
4	4_Efaec	1_PBS	1	27	1
4	4_Efaec	1_PBS	1	72	1
4	4_Efaec	1_PBS	1	120	1
4	4_Efaec	1_PBS	2	48	1
4	4_Efaec	1_PBS	2	72	1
4	4_Efaec	1_PBS	2	72	1
4	4_Efaec	1_PBS	2	96	1
4	4_Efaec	1_PBS	2	120	1
4	4_Efaec	1_PBS	2	120	1
4	4_Efaec	1_PBS	2	120	1
4	4_Efaec	1_PBS	2	120	1
4	4_Efaec	1_PBS	3	24	1
4	4_Efaec	1_PBS	3	48	1
1	1_PBS	4_Efaec	1	168	0
1	1_PBS	4_Efaec	1	168	0
1	1_PBS	4_Efaec	1	168	0
1	1_PBS	4_Efaec	1	168	0
1	1_PBS	4_Efaec	1	168	0
1	1_PBS	4_Efaec	1	168	0
1	1_PBS	4_Efaec	1	168	0
1	1_PBS	4_Efaec	1	168	0
1	1_PBS	4_Efaec	1	168	0
1	1_PBS	4_Efaec	1	168	0
1	1_PBS	4_Efaec	1	168	0
1	1_PBS	4_Efaec	1	168	0
1	1_PBS	4_Efaec	1	168	0
1	1_PBS	4_Efaec	2	168	0
1	1_PBS	4_Efaec	2	168	0
1	1_PBS	4_Efaec	2	168	0
1	1_PBS	4_Efaec	2	168	0
1	1_PBS	4_Efaec	2	168	0
1	1_PBS	4_Efaec	2	168	0
1	1_PBS	4_Efaec	2	168	0
1	1_PBS	4_Efaec	2	168	0
1	1_PBS	4_Efaec	3	168	0
1	1_PBS	4_Efaec	3	168	0
1	1_PBS	4_Efaec	3	168	0
1	1_PBS	4_Efaec	3	168	0
1	1_PBS	4_Efaec	3	168	0
1	1_PBS	4_Efaec	3	168	0
1	1_PBS	4_Efaec	3	168	0
1	1_PBS	4_Efaec	3	168	0
1	1_PBS	4_Efaec	3	168	0
1	1_PBS	4_Efaec	1	24	1
1	1_PBS	4_Efaec	1	24	1
1	1_PBS	4_Efaec	1	24	1
1	1_PBS	4_Efaec	1	24	1
1	1_PBS	4_Efaec	1	24	1
1	1_PBS	4_Efaec	1	48	1
1	1_PBS	4_Efaec	2	24	1
1	1_PBS	4_Efaec	2	24	1
1	1_PBS	4_Efaec	2	24	1
1	1_PBS	4_Efaec	2	24	1
1	1_PBS	4_Efaec	2	24	1
1	1_PBS	4_Efaec	2	24	1
1	1_PBS	4_Efaec	2	24	1
1	1_PBS	4_Efaec	2	96	1
1	1_PBS	4_Efaec	3	24	1
1	1_PBS	4_Efaec	3	24	1
1	1_PBS	4_Efaec	3	24	1
1	1_PBS	4_Efaec	3	24	1
1	1_PBS	4_Efaec	3	24	1
1	1_PBS	4_Efaec	3	24	1
1	1_PBS	4_Efaec	3	24	1
1	1_PBS	4_Efaec	3	48	1
1	1_PBS	4_Efaec	3	48	1
3	1_PBS	4_Efaec	1	168	0
3	1_PBS	4_Efaec	1	168	0
3	1_PBS	4_Efaec	1	168	0
3	1_PBS	4_Efaec	1	168	0
3	1_PBS	4_Efaec	1	168	0
3	1_PBS	4_Efaec	1	168	0
3	1_PBS	4_Efaec	1	168	0
3	1_PBS	4_Efaec	1	168	0
3	1_PBS	4_Efaec	1	168	0
3	1_PBS	4_Efaec	2	168	0
3	1_PBS	4_Efaec	2	168	0
3	1_PBS	4_Efaec	2	168	0
3	1_PBS	4_Efaec	2	168	0
3	1_PBS	4_Efaec	2	168	0
3	1_PBS	4_Efaec	2	168	0
3	1_PBS	4_Efaec	2	168	0
3	1_PBS	4_Efaec	2	168	0
3	1_PBS	4_Efaec	2	168	0
3	1_PBS	4_Efaec	2	168	0
3	1_PBS	4_Efaec	3	168	0
3	1_PBS	4_Efaec	3	168	0
3	1_PBS	4_Efaec	3	168	0
3	1_PBS	4_Efaec	3	168	0
3	1_PBS	4_Efaec	3	168	0
3	1_PBS	4_Efaec	3	168	0
3	1_PBS	4_Efaec	3	168	0
3	1_PBS	4_Efaec	3	168	0
3	1_PBS	4_Efaec	3	168	0
3	1_PBS	4_Efaec	1	24	1
3	1_PBS	4_Efaec	1	30	1
3	1_PBS	4_Efaec	1	30	1
3	1_PBS	4_Efaec	1	30	1
3	1_PBS	4_Efaec	1	48	1
3	1_PBS	4_Efaec	1	48	1
3	1_PBS	4_Efaec	1	54	1
3	1_PBS	4_Efaec	1	144	1
3	1_PBS	4_Efaec	2	24	1
3	1_PBS	4_Efaec	2	24	1
3	1_PBS	4_Efaec	2	24	1
3	1_PBS	4_Efaec	2	27	1
3	1_PBS	4_Efaec	2	30	1
3	1_PBS	4_Efaec	2	33	1
3	1_PBS	4_Efaec	2	33	1
3	1_PBS	4_Efaec	2	48	1
3	1_PBS	4_Efaec	3	24	1
3	1_PBS	4_Efaec	3	24	1
3	1_PBS	4_Efaec	3	27	1
3	1_PBS	4_Efaec	3	30	1
3	1_PBS	4_Efaec	3	144	1
2	1_PBS	4_Efaec	1	168	0
2	1_PBS	4_Efaec	1	168	0
2	1_PBS	4_Efaec	1	168	0
2	1_PBS	4_Efaec	1	168	0
2	1_PBS	4_Efaec	1	168	0
2	1_PBS	4_Efaec	1	168	0
2	1_PBS	4_Efaec	1	168	0
2	1_PBS	4_Efaec	1	168	0
2	1_PBS	4_Efaec	1	168	0
2	1_PBS	4_Efaec	1	168	0
2	1_PBS	4_Efaec	1	168	0
2	1_PBS	4_Efaec	2	168	0
2	1_PBS	4_Efaec	2	168	0
2	1_PBS	4_Efaec	2	168	0
2	1_PBS	4_Efaec	2	168	0
2	1_PBS	4_Efaec	2	168	0
2	1_PBS	4_Efaec	2	168	0
2	1_PBS	4_Efaec	2	168	0
2	1_PBS	4_Efaec	2	168	0
2	1_PBS	4_Efaec	2	168	0
2	1_PBS	4_Efaec	2	168	0
2	1_PBS	4_Efaec	2	168	0
2	1_PBS	4_Efaec	3	168	0
2	1_PBS	4_Efaec	3	168	0
2	1_PBS	4_Efaec	3	168	0
2	1_PBS	4_Efaec	3	168	0
2	1_PBS	4_Efaec	3	168	0
2	1_PBS	4_Efaec	3	168	0
2	1_PBS	4_Efaec	3	168	0
2	1_PBS	4_Efaec	3	168	0
2	1_PBS	4_Efaec	3	168	0
2	1_PBS	4_Efaec	3	168	0
2	1_PBS	4_Efaec	3	168	0
2	1_PBS	4_Efaec	3	168	0
2	1_PBS	4_Efaec	3	168	0
2	1_PBS	4_Efaec	3	168	0
2	1_PBS	4_Efaec	1	24	1
2	1_PBS	4_Efaec	1	48	1
2	1_PBS	4_Efaec	1	48	1
2	1_PBS	4_Efaec	1	48	1
2	1_PBS	4_Efaec	1	48	1
2	1_PBS	4_Efaec	1	48	1
2	1_PBS	4_Efaec	1	96	1
2	1_PBS	4_Efaec	2	24	1
2	1_PBS	4_Efaec	2	24	1
2	1_PBS	4_Efaec	2	24	1
2	1_PBS	4_Efaec	2	24	1
2	1_PBS	4_Efaec	2	48	1
2	1_PBS	4_Efaec	2	48	1
2	1_PBS	4_Efaec	2	48	1
2	1_PBS	4_Efaec	2	48	1
2	1_PBS	4_Efaec	3	24	1
2	1_PBS	4_Efaec	3	24	1
2	1_PBS	4_Efaec	3	24	1
2	1_PBS	4_Efaec	3	48	1
2	1_PBS	4_Efaec	3	48	1
2	1_PBS	4_Efaec	3	96	1
4	1_PBS	4_Efaec	1	168	0
4	1_PBS	4_Efaec	1	168	0
4	1_PBS	4_Efaec	1	168	0
4	1_PBS	4_Efaec	1	168	0
4	1_PBS	4_Efaec	1	168	0
4	1_PBS	4_Efaec	1	168	0
4	1_PBS	4_Efaec	1	168	0
4	1_PBS	4_Efaec	1	168	0
4	1_PBS	4_Efaec	1	168	0
4	1_PBS	4_Efaec	2	168	0
4	1_PBS	4_Efaec	2	168	0
4	1_PBS	4_Efaec	2	168	0
4	1_PBS	4_Efaec	2	168	0
4	1_PBS	4_Efaec	2	168	0
4	1_PBS	4_Efaec	3	168	0
4	1_PBS	4_Efaec	3	168	0
4	1_PBS	4_Efaec	3	168	0
4	1_PBS	4_Efaec	3	168	0
4	1_PBS	4_Efaec	3	168	0
4	1_PBS	4_Efaec	3	168	0
4	1_PBS	4_Efaec	3	168	0
4	1_PBS	4_Efaec	4	168	0
4	1_PBS	4_Efaec	4	168	0
4	1_PBS	4_Efaec	4	168	0
4	1_PBS	4_Efaec	4	168	0
4	1_PBS	4_Efaec	4	168	0
4	1_PBS	4_Efaec	4	168	0
4	1_PBS	4_Efaec	5	168	0
4	1_PBS	4_Efaec	5	168	0
4	1_PBS	4_Efaec	5	168	0
4	1_PBS	4_Efaec	5	168	0
4	1_PBS	4_Efaec	5	168	0
4	1_PBS	4_Efaec	5	168	0
4	1_PBS	4_Efaec	1	24	1
4	1_PBS	4_Efaec	1	24	1
4	1_PBS	4_Efaec	1	24	1
4	1_PBS	4_Efaec	1	24	1
4	1_PBS	4_Efaec	1	27	1
4	1_PBS	4_Efaec	1	48	1
4	1_PBS	4_Efaec	1	120	1
4	1_PBS	4_Efaec	1	168	1
4	1_PBS	4_Efaec	1	168	1
4	1_PBS	4_Efaec	2	24	1
4	1_PBS	4_Efaec	2	24	1
4	1_PBS	4_Efaec	2	24	1
4	1_PBS	4_Efaec	2	24	1
4	1_PBS	4_Efaec	2	24	1
4	1_PBS	4_Efaec	2	24	1
4	1_PBS	4_Efaec	2	27	1
4	1_PBS	4_Efaec	2	27	1
4	1_PBS	4_Efaec	2	27	1
4	1_PBS	4_Efaec	2	72	1
4	1_PBS	4_Efaec	2	144	1
4	1_PBS	4_Efaec	2	144	1
4	1_PBS	4_Efaec	2	144	1
4	1_PBS	4_Efaec	3	24	1
4	1_PBS	4_Efaec	3	24	1
4	1_PBS	4_Efaec	3	24	1
4	1_PBS	4_Efaec	3	24	1
4	1_PBS	4_Efaec	3	27	1
4	1_PBS	4_Efaec	3	30	1
4	1_PBS	4_Efaec	3	72	1
4	1_PBS	4_Efaec	3	96	1
4	1_PBS	4_Efaec	3	120	1
4	1_PBS	4_Efaec	3	120	1
4	1_PBS	4_Efaec	3	120	1
4	1_PBS	4_Efaec	4	24	1
4	1_PBS	4_Efaec	4	24	1
4	1_PBS	4_Efaec	4	24	1
4	1_PBS	4_Efaec	4	24	1
4	1_PBS	4_Efaec	4	24	1
4	1_PBS	4_Efaec	4	27	1
4	1_PBS	4_Efaec	4	30	1
4	1_PBS	4_Efaec	4	30	1
4	1_PBS	4_Efaec	4	48	1
4	1_PBS	4_Efaec	4	48	1
4	1_PBS	4_Efaec	4	120	1
4	1_PBS	4_Efaec	4	120	1
4	1_PBS	4_Efaec	5	24	1
4	1_PBS	4_Efaec	5	24	1
4	1_PBS	4_Efaec	5	24	1
4	1_PBS	4_Efaec	5	24	1
4	1_PBS	4_Efaec	5	30	1
4	1_PBS	4_Efaec	5	30	1
4	1_PBS	4_Efaec	5	30	1
4	1_PBS	4_Efaec	5	48	1
4	1_PBS	4_Efaec	5	48	1
4	1_PBS	4_Efaec	5	120	1
4	1_PBS	4_Efaec	5	168	1
4	1_PBS	4_Efaec	5	168	1
4	1_PBS	4_Efaec	5	168	1
1	4_Efaec	4_Efaec	1	168	0
1	4_Efaec	4_Efaec	1	168	0
1	4_Efaec	4_Efaec	1	168	0
1	4_Efaec	4_Efaec	1	168	0
1	4_Efaec	4_Efaec	1	168	0
1	4_Efaec	4_Efaec	1	168	0
1	4_Efaec	4_Efaec	1	168	0
1	4_Efaec	4_Efaec	1	168	0
1	4_Efaec	4_Efaec	1	168	0
1	4_Efaec	4_Efaec	1	168	0
1	4_Efaec	4_Efaec	1	168	0
1	4_Efaec	4_Efaec	1	168	0
1	4_Efaec	4_Efaec	1	168	0
1	4_Efaec	4_Efaec	1	168	0
1	4_Efaec	4_Efaec	1	168	0
1	4_Efaec	4_Efaec	2	168	0
1	4_Efaec	4_Efaec	2	168	0
1	4_Efaec	4_Efaec	2	168	0
1	4_Efaec	4_Efaec	2	168	0
1	4_Efaec	4_Efaec	2	168	0
1	4_Efaec	4_Efaec	2	168	0
1	4_Efaec	4_Efaec	2	168	0
1	4_Efaec	4_Efaec	2	168	0
1	4_Efaec	4_Efaec	2	168	0
1	4_Efaec	4_Efaec	2	168	0
1	4_Efaec	4_Efaec	2	168	0
1	4_Efaec	4_Efaec	2	168	0
1	4_Efaec	4_Efaec	3	168	0
1	4_Efaec	4_Efaec	3	168	0
1	4_Efaec	4_Efaec	3	168	0
1	4_Efaec	4_Efaec	3	168	0
1	4_Efaec	4_Efaec	3	168	0
1	4_Efaec	4_Efaec	3	168	0
1	4_Efaec	4_Efaec	3	168	0
1	4_Efaec	4_Efaec	3	168	0
1	4_Efaec	4_Efaec	3	168	0
1	4_Efaec	4_Efaec	1	24	1
1	4_Efaec	4_Efaec	1	24	1
1	4_Efaec	4_Efaec	1	24	1
1	4_Efaec	4_Efaec	1	24	1
1	4_Efaec	4_Efaec	1	72	1
1	4_Efaec	4_Efaec	1	120	1
1	4_Efaec	4_Efaec	2	24	1
1	4_Efaec	4_Efaec	2	24	1
1	4_Efaec	4_Efaec	2	24	1
1	4_Efaec	4_Efaec	2	24	1
1	4_Efaec	4_Efaec	2	48	1
1	4_Efaec	4_Efaec	3	24	1
1	4_Efaec	4_Efaec	3	24	1
1	4_Efaec	4_Efaec	3	24	1
1	4_Efaec	4_Efaec	3	24	1
1	4_Efaec	4_Efaec	3	24	1
1	4_Efaec	4_Efaec	3	48	1
1	4_Efaec	4_Efaec	3	48	1
1	4_Efaec	4_Efaec	3	72	1
3	4_Efaec	4_Efaec	1	168	0
3	4_Efaec	4_Efaec	1	168	0
3	4_Efaec	4_Efaec	1	168	0
3	4_Efaec	4_Efaec	1	168	0
3	4_Efaec	4_Efaec	1	168	0
3	4_Efaec	4_Efaec	1	168	0
3	4_Efaec	4_Efaec	1	168	0
3	4_Efaec	4_Efaec	1	168	0
3	4_Efaec	4_Efaec	1	168	0
3	4_Efaec	4_Efaec	1	168	0
3	4_Efaec	4_Efaec	1	168	0
3	4_Efaec	4_Efaec	1	168	0
3	4_Efaec	4_Efaec	1	168	0
3	4_Efaec	4_Efaec	2	168	0
3	4_Efaec	4_Efaec	2	168	0
3	4_Efaec	4_Efaec	2	168	0
3	4_Efaec	4_Efaec	2	168	0
3	4_Efaec	4_Efaec	2	168	0
3	4_Efaec	4_Efaec	2	168	0
3	4_Efaec	4_Efaec	2	168	0
3	4_Efaec	4_Efaec	2	168	0
3	4_Efaec	4_Efaec	3	168	0
3	4_Efaec	4_Efaec	3	168	0
3	4_Efaec	4_Efaec	3	168	0
3	4_Efaec	4_Efaec	3	168	0
3	4_Efaec	4_Efaec	3	168	0
3	4_Efaec	4_Efaec	3	168	0
3	4_Efaec	4_Efaec	3	168	0
3	4_Efaec	4_Efaec	3	168	0
3	4_Efaec	4_Efaec	3	168	0
3	4_Efaec	4_Efaec	3	168	0
3	4_Efaec	4_Efaec	3	168	0
3	4_Efaec	4_Efaec	3	168	0
3	4_Efaec	4_Efaec	3	168	0
3	4_Efaec	4_Efaec	3	168	0
3	4_Efaec	4_Efaec	3	168	0
3	4_Efaec	4_Efaec	3	168	0
3	4_Efaec	4_Efaec	1	24	1
3	4_Efaec	4_Efaec	1	27	1
3	4_Efaec	4_Efaec	1	48	1
3	4_Efaec	4_Efaec	1	48	1
3	4_Efaec	4_Efaec	1	54	1
3	4_Efaec	4_Efaec	2	24	1
3	4_Efaec	4_Efaec	2	24	1
3	4_Efaec	4_Efaec	2	24	1
3	4_Efaec	4_Efaec	2	27	1
3	4_Efaec	4_Efaec	2	27	1
3	4_Efaec	4_Efaec	2	27	1
3	4_Efaec	4_Efaec	2	30	1
3	4_Efaec	4_Efaec	2	30	1
3	4_Efaec	4_Efaec	2	33	1
3	4_Efaec	4_Efaec	2	72	1
3	4_Efaec	4_Efaec	3	24	1
3	4_Efaec	4_Efaec	3	24	1
3	4_Efaec	4_Efaec	3	72	1
3	4_Efaec	4_Efaec	3	144	1
2	4_Efaec	4_Efaec	1	168	0
2	4_Efaec	4_Efaec	1	168	0
2	4_Efaec	4_Efaec	1	168	0
2	4_Efaec	4_Efaec	1	168	0
2	4_Efaec	4_Efaec	1	168	0
2	4_Efaec	4_Efaec	1	168	0
2	4_Efaec	4_Efaec	1	168	0
2	4_Efaec	4_Efaec	1	168	0
2	4_Efaec	4_Efaec	1	168	0
2	4_Efaec	4_Efaec	1	168	0
2	4_Efaec	4_Efaec	2	168	0
2	4_Efaec	4_Efaec	2	168	0
2	4_Efaec	4_Efaec	2	168	0
2	4_Efaec	4_Efaec	2	168	0
2	4_Efaec	4_Efaec	2	168	0
2	4_Efaec	4_Efaec	2	168	0
2	4_Efaec	4_Efaec	2	168	0
2	4_Efaec	4_Efaec	2	168	0
2	4_Efaec	4_Efaec	2	168	0
2	4_Efaec	4_Efaec	2	168	0
2	4_Efaec	4_Efaec	2	168	0
2	4_Efaec	4_Efaec	2	168	0
2	4_Efaec	4_Efaec	2	168	0
2	4_Efaec	4_Efaec	2	168	0
2	4_Efaec	4_Efaec	2	168	0
2	4_Efaec	4_Efaec	3	168	0
2	4_Efaec	4_Efaec	3	168	0
2	4_Efaec	4_Efaec	3	168	0
2	4_Efaec	4_Efaec	3	168	0
2	4_Efaec	4_Efaec	3	168	0
2	4_Efaec	4_Efaec	3	168	0
2	4_Efaec	4_Efaec	3	168	0
2	4_Efaec	4_Efaec	3	168	0
2	4_Efaec	4_Efaec	3	168	0
2	4_Efaec	4_Efaec	3	168	0
2	4_Efaec	4_Efaec	3	168	0
2	4_Efaec	4_Efaec	3	168	0
2	4_Efaec	4_Efaec	1	24	1
2	4_Efaec	4_Efaec	1	24	1
2	4_Efaec	4_Efaec	1	48	1
2	4_Efaec	4_Efaec	1	48	1
2	4_Efaec	4_Efaec	1	48	1
2	4_Efaec	4_Efaec	1	48	1
2	4_Efaec	4_Efaec	1	120	1
2	4_Efaec	4_Efaec	1	144	1
2	4_Efaec	4_Efaec	2	48	1
2	4_Efaec	4_Efaec	2	48	1
2	4_Efaec	4_Efaec	2	48	1
2	4_Efaec	4_Efaec	2	144	1
2	4_Efaec	4_Efaec	2	144	1
2	4_Efaec	4_Efaec	3	24	1
2	4_Efaec	4_Efaec	3	48	1
2	4_Efaec	4_Efaec	3	48	1
2	4_Efaec	4_Efaec	3	48	1
4	4_Efaec	4_Efaec	1	168	0
4	4_Efaec	4_Efaec	1	168	0
4	4_Efaec	4_Efaec	1	168	0
4	4_Efaec	4_Efaec	1	168	0
4	4_Efaec	4_Efaec	1	168	0
4	4_Efaec	4_Efaec	2	168	0
4	4_Efaec	4_Efaec	2	168	0
4	4_Efaec	4_Efaec	3	168	0
4	4_Efaec	4_Efaec	3	168	0
4	4_Efaec	4_Efaec	3	168	0
4	4_Efaec	4_Efaec	3	168	0
4	4_Efaec	4_Efaec	1	24	1
4	4_Efaec	4_Efaec	1	27	1
4	4_Efaec	4_Efaec	1	27	1
4	4_Efaec	4_Efaec	1	48	1
4	4_Efaec	4_Efaec	1	48	1
4	4_Efaec	4_Efaec	1	72	1
4	4_Efaec	4_Efaec	1	120	1
4	4_Efaec	4_Efaec	1	120	1
4	4_Efaec	4_Efaec	1	120	1
4	4_Efaec	4_Efaec	1	144	1
4	4_Efaec	4_Efaec	1	144	1
4	4_Efaec	4_Efaec	1	168	1
4	4_Efaec	4_Efaec	2	24	1
4	4_Efaec	4_Efaec	2	24	1
4	4_Efaec	4_Efaec	2	24	1
4	4_Efaec	4_Efaec	2	24	1
4	4_Efaec	4_Efaec	2	30	1
4	4_Efaec	4_Efaec	2	96	1
4	4_Efaec	4_Efaec	2	120	1
4	4_Efaec	4_Efaec	3	24	1
4	4_Efaec	4_Efaec	3	24	1
4	4_Efaec	4_Efaec	3	24	1
4	4_Efaec	4_Efaec	3	24	1
4	4_Efaec	4_Efaec	3	27	1
4	4_Efaec	4_Efaec	3	30	1
4	4_Efaec	4_Efaec	3	48	1
4	4_Efaec	4_Efaec	3	96	1
4	4_Efaec	4_Efaec	3	96	1
4	4_Efaec	4_Efaec	3	96	1
4	4_Efaec	4_Efaec	3	120	1
4	4_Efaec	4_Efaec	3	120	1
4	4_Efaec	4_Efaec	3	168	1
4	4_Efaec	4_Efaec	3	168	1
