# Supplementary material for: Consequences of chronic bacterial infection in Drosophila melanogaster
Source: PLoS One. 2019 Oct 24;14(10):e0224440. doi: 10.1371/journal.pone.0224440 (PMC6812774; doi:10.1371/journal.pone.0224440)
Supplement: S1 File — This compressed folder contains all of the data for the manuscript and the data files are titled with their corresponding figure panel. (ZIP) [file pone.0224440.s002.zip › Data for Publication/Fig5A_Data.txt]

rep	infection	vial	hour	status
1	0	1	21	1
1	0	1	22	1
1	0	1	22	1
1	0	1	22	1
1	0	1	22	1
1	0	2	22	1
1	0	2	22	1
1	0	2	22	1
1	0	3	22	1
1	0	1	23	1
1	0	1	23	1
1	0	1	23	1
1	0	2	23	1
1	0	2	23	1
1	0	1	24	1
1	0	1	24	1
1	0	1	24	1
1	0	1	24	1
1	0	2	24	1
1	0	2	24	1
1	0	2	24	1
1	0	3	24	1
1	0	3	24	1
1	0	1	25	1
1	0	1	25	1
1	0	1	25	1
1	0	1	25	1
1	0	1	25	1
1	0	2	25	1
1	0	2	25	1
1	0	2	25	1
1	0	2	25	1
1	0	3	25	1
1	0	3	25	1
1	0	3	25	1
1	0	3	25	1
1	0	3	25	1
1	0	3	25	1
1	0	1	26	1
1	0	1	26	1
1	0	2	26	1
1	0	3	26	1
1	0	3	26	1
1	0	1	27	1
1	0	2	27	1
1	0	2	27	1
1	0	2	27	1
1	0	2	27	1
1	0	2	27	1
1	0	2	27	1
1	0	3	27	1
1	0	3	27	1
1	0	1	29	0
1	0	1	29	0
1	0	2	29	0
1	0	2	29	0
1	0	2	29	0
1	0	3	29	1
1	0	3	29	1
1	0	3	29	1
1	0	3	29	0
1	0	3	29	0
1	0	3	29	0
1	0	3	29	0
1	0	3	29	0
1	1	1	19	1
1	1	1	19	1
1	1	1	19	1
1	1	1	19	1
1	1	1	19	1
1	1	1	19	1
1	1	2	19	1
1	1	2	19	1
1	1	2	19	1
1	1	3	19	1
1	1	1	20	1
1	1	1	20	1
1	1	2	20	1
1	1	1	21	1
1	1	1	21	1
1	1	1	21	1
1	1	2	21	1
1	1	2	21	1
1	1	3	21	1
1	1	3	21	1
1	1	1	22	1
1	1	1	22	1
1	1	1	22	1
1	1	2	22	1
1	1	2	22	1
1	1	3	22	1
1	1	1	23	1
1	1	1	23	1
1	1	1	23	1
1	1	2	23	1
1	1	2	23	1
1	1	2	23	1
1	1	2	23	1
1	1	2	23	1
1	1	3	23	1
1	1	3	23	1
1	1	1	24	1
1	1	2	24	1
1	1	1	25	1
1	1	2	25	1
1	1	2	25	1
1	1	2	25	1
1	1	3	25	1
1	1	3	25	1
1	1	3	25	1
1	1	3	25	1
1	1	3	25	1
1	1	3	25	1
1	1	3	25	1
1	1	1	27	1
1	1	3	27	1
1	1	3	27	1
1	1	1	29	0
1	1	2	29	1
1	1	2	29	1
1	1	2	29	0
1	1	2	29	0
1	1	3	29	1
1	1	3	29	1
1	1	3	29	0
1	1	3	29	0
2	0	1	19	1
2	0	3	20	1
2	0	2	21	1
2	0	1	22	1
2	0	3	23	1
2	0	1	24	1
2	0	2	25	1
2	0	4	26	1
2	0	1	27	1
2	0	1	27	1
2	0	1	27	1
2	0	1	27	1
2	0	2	27	1
2	0	2	27	1
2	0	2	27	1
2	0	2	27	1
2	0	2	27	1
2	0	3	27	1
2	0	1	29	1
2	0	1	29	0
2	0	1	29	0
2	0	1	29	0
2	0	1	29	0
2	0	1	29	0
2	0	1	29	0
2	0	1	29	0
2	0	1	29	0
2	0	1	29	0
2	0	1	29	0
2	0	2	29	1
2	0	2	29	0
2	0	2	29	0
2	0	2	29	0
2	0	2	29	0
2	0	2	29	0
2	0	2	29	0
2	0	2	29	0
2	0	2	29	0
2	0	2	29	0
2	0	3	29	1
2	0	3	29	1
2	0	3	29	1
2	0	3	29	0
2	0	3	29	0
2	0	3	29	0
2	0	3	29	0
2	0	3	29	0
2	0	3	29	0
2	0	3	29	0
2	0	3	29	0
2	0	3	29	0
2	0	3	29	0
2	0	3	29	0
2	0	3	29	0
2	0	4	29	1
2	0	4	29	1
2	0	4	29	1
2	0	4	29	1
2	0	4	29	1
2	0	4	29	0
2	0	4	29	0
2	0	4	29	0
2	0	4	29	0
2	0	4	29	0
2	0	4	29	0
2	0	4	29	0
2	0	4	29	0
2	0	4	29	0
2	0	4	29	0
2	0	4	29	0
2	0	4	29	0
2	0	4	29	0
2	0	4	29	0
2	1	3	19	1
2	1	4	19	1
2	1	4	19	1
2	1	4	19	1
2	1	1	20	1
2	1	3	20	1
2	1	4	20	1
2	1	4	20	1
2	1	1	21	1
2	1	1	22	1
2	1	2	22	1
2	1	2	23	1
2	1	1	24	1
2	1	1	24	1
2	1	4	24	1
2	1	1	25	1
2	1	1	25	1
2	1	2	25	1
2	1	2	25	1
2	1	2	25	1
2	1	2	26	1
2	1	3	26	1
2	1	3	26	1
2	1	3	26	1
2	1	4	26	1
2	1	1	27	1
2	1	1	27	1
2	1	2	27	1
2	1	2	27	1
2	1	2	27	1
2	1	2	27	1
2	1	2	27	1
2	1	2	27	1
2	1	3	27	1
2	1	3	27	1
2	1	3	27	1
2	1	3	27	1
2	1	3	27	1
2	1	4	27	1
2	1	1	29	1
2	1	1	29	1
2	1	1	29	1
2	1	1	29	0
2	1	1	29	0
2	1	1	29	0
2	1	1	29	0
2	1	1	29	0
2	1	1	29	0
2	1	1	29	0
2	1	1	29	0
2	1	1	29	0
2	1	1	29	0
2	1	2	29	1
2	1	2	29	1
2	1	2	29	0
2	1	2	29	0
2	1	2	29	0
2	1	2	29	0
2	1	2	29	0
2	1	3	29	1
2	1	3	29	1
2	1	3	29	1
2	1	3	29	0
2	1	3	29	0
2	1	3	29	0
2	1	4	29	1
2	1	4	29	1
2	1	4	29	0
2	1	4	29	0
2	1	4	29	0
2	1	4	29	0
3	0	1	19	1
3	0	1	19	1
3	0	1	19	1
3	0	3	19	1
3	0	3	19	1
3	0	1	21	1
3	0	2	21	1
3	0	2	21	1
3	0	2	21	1
3	0	2	21	1
3	0	2	21	1
3	0	3	21	1
3	0	3	21	1
3	0	3	21	1
3	0	3	21	1
3	0	3	21	1
3	0	1	23	1
3	0	1	23	1
3	0	2	23	1
3	0	2	23	1
3	0	2	23	1
3	0	3	23	1
3	0	3	23	1
3	0	1	24	1
3	0	1	24	1
3	0	1	24	1
3	0	2	24	1
3	0	3	24	1
3	0	1	26	1
3	0	1	26	1
3	0	2	26	1
3	0	2	26	1
3	0	2	26	1
3	0	2	26	1
3	0	2	26	1
3	0	3	26	1
3	0	3	26	1
3	0	3	26	1
3	0	3	26	1
3	0	1	27	1
3	0	1	27	1
3	0	1	27	1
3	0	2	27	1
3	0	2	27	1
3	0	2	27	1
3	0	3	27	1
3	0	1	28	1
3	0	1	28	1
3	0	1	28	1
3	0	1	28	1
3	0	1	28	0
3	0	2	28	1
3	0	2	28	1
3	0	2	28	0
3	0	3	28	1
3	0	3	28	1
3	0	3	28	1
3	0	3	28	1
3	1	1	19	1
3	1	1	19	1
3	1	1	19	1
3	1	1	19	1
3	1	1	19	1
3	1	1	19	1
3	1	1	19	1
3	1	1	19	1
3	1	1	19	1
3	1	1	19	1
3	1	1	19	1
3	1	2	19	1
3	1	2	19	1
3	1	2	19	1
3	1	2	19	1
3	1	2	19	1
3	1	2	19	1
3	1	3	19	1
3	1	3	19	1
3	1	3	19	1
3	1	3	19	1
3	1	3	19	1
3	1	3	19	1
3	1	3	19	1
3	1	3	19	1
3	1	1	21	1
3	1	1	21	1
3	1	1	21	1
3	1	2	21	1
3	1	2	21	1
3	1	2	21	1
3	1	2	21	1
3	1	2	21	1
3	1	2	21	1
3	1	2	21	1
3	1	3	21	1
3	1	3	21	1
3	1	3	21	1
3	1	1	23	1
3	1	1	23	1
3	1	1	23	1
3	1	2	23	1
3	1	2	23	1
3	1	2	23	1
3	1	3	23	1
3	1	3	23	1
3	1	3	24	1
3	1	3	24	1
3	1	3	24	1
3	1	2	28	1
3	1	2	28	0
3	1	3	28	1
3	1	3	28	1
4	0	1	20	1
4	0	1	21	1
4	0	1	21	1
4	0	1	23	1
4	0	1	23	1
4	0	1	25	1
4	0	1	25	1
4	0	2	25	1
4	0	2	25	1
4	0	1	26	1
4	0	1	26	1
4	0	2	26	1
4	0	2	26	1
4	0	2	26	1
4	0	2	26	1
4	0	1	27	1
4	0	1	27	1
4	0	2	27	1
4	0	2	27	1
4	0	2	27	1
4	0	1	28	1
4	0	1	28	1
4	0	1	29	1
4	0	1	29	1
4	0	1	29	1
4	0	1	29	1
4	0	1	29	1
4	0	2	29	1
4	0	1	31	1
4	0	1	31	1
4	0	2	31	1
4	0	2	31	1
4	0	2	31	1
4	0	2	33	1
4	0	2	33	0
4	0	2	33	0
4	0	2	33	0
4	1	1	17	1
4	1	1	17	1
4	1	2	17	1
4	1	1	18	1
4	1	2	18	1
4	1	3	18	1
4	1	1	19	1
4	1	1	20	1
4	1	3	20	1
4	1	1	21	1
4	1	1	21	1
4	1	2	21	1
4	1	1	23	1
4	1	1	23	1
4	1	2	23	1
4	1	2	23	1
4	1	2	23	1
4	1	2	23	1
4	1	2	23	1
4	1	2	23	1
4	1	3	23	1
4	1	3	23	1
4	1	2	24	1
4	1	1	25	1
4	1	1	25	1
4	1	3	25	1
4	1	1	26	1
4	1	1	26	1
4	1	1	26	1
4	1	2	26	1
4	1	3	26	1
4	1	3	26	1
4	1	3	26	1
4	1	1	27	1
4	1	2	27	1
4	1	3	28	1
4	1	3	28	1
4	1	2	29	1
4	1	2	29	1
4	1	2	30	1
4	1	3	30	1
4	1	3	30	1
4	1	3	31	1
4	1	2	32	1
4	1	3	32	1
4	1	2	33	1
4	1	3	33	1
4	1	3	33	1
4	1	3	33	0
4	1	3	33	0
5	0	1	14	1
5	0	1	14	1
5	0	2	14	1
5	0	3	14	1
5	0	3	18	1
5	0	1	19	1
5	0	1	19	1
5	0	2	19	1
5	0	1	20	1
5	0	3	21	1
5	0	3	21	1
5	0	2	22	1
5	0	1	23	1
5	0	3	23	1
5	0	1	24	1
5	0	3	24	1
5	0	3	24	1
5	0	2	25	1
5	0	3	25	1
5	0	1	26	1
5	0	1	26	1
5	0	1	26	1
5	0	1	26	1
5	0	2	26	1
5	0	3	26	1
5	0	3	26	1
5	0	3	26	1
5	0	1	27	1
5	0	1	27	1
5	0	1	27	1
5	0	1	27	1
5	0	2	27	1
5	0	3	27	1
5	0	3	27	1
5	0	1	29	0
5	0	2	29	0
5	0	2	29	0
5	0	2	29	0
5	0	2	29	0
5	0	2	29	0
5	0	2	29	0
5	0	2	29	0
5	0	2	29	0
5	0	2	29	0
5	0	2	29	0
5	0	2	29	0
5	0	2	29	0
5	0	3	29	0
5	0	3	29	0
5	0	3	29	0
5	0	3	29	0
5	0	1	29	1
5	0	1	29	1
5	0	2	29	1
5	0	3	29	1
5	1	1	14	1
5	1	2	17	1
5	1	2	17	1
5	1	3	17	1
5	1	3	17	1
5	1	3	17	1
5	1	3	17	1
5	1	3	17	1
5	1	3	17	1
5	1	3	17	1
5	1	1	18	1
5	1	3	18	1
5	1	1	19	1
5	1	1	19	1
5	1	3	19	1
5	1	3	19	1
5	1	2	20	1
5	1	3	20	1
5	1	1	21	1
5	1	1	21	1
5	1	2	21	1
5	1	2	21	1
5	1	3	21	1
5	1	3	21	1
5	1	1	22	1
5	1	2	22	1
5	1	3	22	1
5	1	1	23	1
5	1	2	23	1
5	1	3	23	1
5	1	2	24	1
5	1	2	24	1
5	1	3	24	1
5	1	1	25	1
5	1	1	25	1
5	1	1	25	1
5	1	1	25	1
5	1	2	25	1
5	1	2	25	1
5	1	3	25	1
5	1	2	26	1
5	1	2	26	1
5	1	1	27	1
5	1	2	27	1
5	1	1	29	0
5	1	2	29	0
5	1	2	29	1
6	0	1	28	0
6	0	1	28	0
6	0	1	28	0
6	0	1	28	0
6	0	1	28	0
6	0	2	28	0
6	0	2	28	0
6	0	2	28	0
6	0	2	28	0
6	0	2	28	0
6	0	2	28	0
6	0	3	28	0
6	0	3	28	0
6	0	3	28	0
6	0	3	28	0
6	1	2	28	0
6	1	2	28	0
6	1	2	28	0
6	1	2	28	0
6	1	2	28	0
6	0	1	14	1
6	0	1	26	1
6	0	1	26	1
6	0	1	26	1
6	0	1	26	1
6	0	1	26	1
6	0	1	28	1
6	0	1	28	1
6	0	1	28	1
6	0	1	28	1
6	0	2	19	1
6	0	2	22	1
6	0	2	22	1
6	0	2	22	1
6	0	2	26	1
6	0	2	26	1
6	0	2	26	1
6	0	2	28	1
6	0	2	28	1
6	0	2	28	1
6	0	2	28	1
6	0	2	28	1
6	0	2	28	1
6	0	2	28	1
6	0	2	28	1
6	0	3	18	1
6	0	3	23	1
6	0	3	26	1
6	0	3	26	1
6	0	3	26	1
6	0	3	26	1
6	0	3	26	1
6	0	3	28	1
6	0	3	28	1
6	0	3	28	1
6	0	3	28	1
6	1	1	14	1
6	1	1	20	1
6	1	1	20	1
6	1	1	21	1
6	1	1	21	1
6	1	1	23	1
6	1	1	23	1
6	1	1	26	1
6	1	1	26	1
6	1	1	26	1
6	1	1	26	1
6	1	1	26	1
6	1	1	26	1
6	1	1	28	1
6	1	1	28	1
6	1	2	18	1
6	1	2	19	1
6	1	2	21	1
6	1	2	22	1
6	1	2	26	1
6	1	2	26	1
6	1	2	26	1
6	1	2	28	1
6	1	2	28	1
6	1	3	14	1
6	1	3	18	1
6	1	3	19	1
6	1	3	20	1
6	1	3	21	1
6	1	3	23	1
6	1	3	23	1
6	1	3	26	1
6	1	3	26	1
6	1	3	26	1
6	1	3	28	1
6	1	3	28	1
6	1	3	28	1
6	1	3	28	1
6	1	3	28	1
