# Supplementary material for: Consequences of chronic bacterial infection in Drosophila melanogaster
Source: PLoS One. 2019 Oct 24;14(10):e0224440. doi: 10.1371/journal.pone.0224440 (PMC6812774; doi:10.1371/journal.pone.0224440)
Supplement: S1 File — This compressed folder contains all of the data for the manuscript and the data files are titled with their corresponding figure panel. (ZIP) [file pone.0224440.s002.zip › Data for Publication/Fig5B_Data.txt]

rep	infection	vial	hour	status
1	1	9	34	0
1	1	10	34	0
1	1	10	34	0
1	1	10	34	0
1	1	10	34	0
1	1	10	34	0
1	1	10	34	0
1	1	11	34	0
1	1	11	34	0
1	0	1	22	1
1	0	1	24	1
1	0	1	25	1
1	0	1	25	1
1	0	1	26	1
1	0	1	27	1
1	0	1	28	1
1	0	1	29	1
1	0	1	29	1
1	0	2	21	1
1	0	2	22	1
1	0	2	25	1
1	0	2	26	1
1	0	2	27	1
1	0	2	28	1
1	0	2	28	1
1	0	2	29	1
1	0	2	29	1
1	0	2	31	1
1	0	2	31	1
1	0	2	31	1
1	0	2	31	1
1	0	2	32	1
1	0	2	32	1
1	0	2	32	1
1	0	3	22	1
1	0	3	25	1
1	0	3	26	1
1	0	3	26	1
1	0	3	26	1
1	0	3	27	1
1	0	3	27	1
1	0	3	29	1
1	0	3	29	1
1	0	3	29	1
1	0	3	29	1
1	0	3	29	1
1	0	3	31	1
1	0	3	31	1
1	0	3	31	1
1	0	3	31	1
1	0	3	32	1
1	0	3	34	1
1	0	4	22	1
1	0	4	25	1
1	0	4	26	1
1	0	4	26	1
1	0	4	26	1
1	0	4	27	1
1	0	4	27	1
1	0	4	29	1
1	0	4	29	1
1	0	4	29	1
1	0	4	29	1
1	0	4	29	1
1	0	4	30	1
1	0	4	30	1
1	0	4	32	1
1	0	4	32	1
1	0	4	34	1
1	0	4	34	1
1	1	9	20	1
1	1	9	20	1
1	1	9	21	1
1	1	9	25	1
1	1	9	25	1
1	1	9	26	1
1	1	9	27	1
1	1	9	27	1
1	1	9	28	1
1	1	9	29	1
1	1	9	29	1
1	1	9	29	1
1	1	9	31	1
1	1	9	31	1
1	1	9	33	1
1	1	9	33	1
1	1	10	20	1
1	1	10	23	1
1	1	10	24	1
1	1	10	26	1
1	1	10	26	1
1	1	10	26	1
1	1	10	27	1
1	1	10	28	1
1	1	10	28	1
1	1	10	31	1
1	1	10	31	1
1	1	10	32	1
1	1	11	20	1
1	1	11	20	1
1	1	11	24	1
1	1	11	27	1
1	1	11	27	1
1	1	11	28	1
1	1	11	28	1
1	1	11	29	1
1	1	11	29	1
1	1	11	31	1
1	1	11	32	1
1	1	11	33	1
1	1	11	33	1
1	1	11	34	1
1	1	12	20	1
1	1	12	20	1
1	1	12	26	1
1	1	12	27	1
1	1	12	29	1
1	1	12	31	1
2	0	1	35	0
2	0	1	35	0
2	0	1	35	0
2	0	1	35	0
2	0	2	35	0
2	0	2	35	0
2	0	2	35	0
2	0	2	35	0
2	0	2	35	0
2	0	3	35	0
2	0	3	35	0
2	0	3	35	0
2	0	3	35	0
2	0	3	35	0
2	0	3	35	0
2	0	3	35	0
2	0	3	35	0
2	0	3	35	0
2	0	3	35	0
2	0	3	35	0
2	0	4	35	0
2	0	4	35	0
2	0	4	35	0
2	0	4	35	0
2	0	4	35	0
2	0	4	35	0
2	0	4	35	0
2	0	4	35	0
2	0	4	35	0
2	1	9	35	0
2	1	9	35	0
2	1	9	35	0
2	1	10	35	0
2	1	10	35	0
2	1	10	35	0
2	1	10	35	0
2	1	10	35	0
2	1	10	35	0
2	1	11	35	0
2	1	11	35	0
2	1	11	35	0
2	1	11	35	0
2	1	11	35	0
2	1	11	35	0
2	1	11	35	0
2	1	11	35	0
2	1	11	35	0
2	1	11	35	0
2	1	11	35	0
2	1	11	35	0
2	1	12	35	0
2	1	12	35	0
2	1	12	35	0
2	1	12	35	0
2	1	12	35	0
2	1	12	35	0
2	0	1	24	1
2	0	1	24	1
2	0	1	28	1
2	0	1	29	1
2	0	1	30	1
2	0	1	30	1
2	0	1	30	1
2	0	1	31	1
2	0	1	32	1
2	0	1	33	1
2	0	1	33	1
2	0	1	33	1
2	0	1	33	1
2	0	1	34	1
2	0	1	35	1
2	0	1	35	1
2	0	2	20	1
2	0	2	26	1
2	0	2	26	1
2	0	2	29	1
2	0	2	30	1
2	0	2	30	1
2	0	2	30	1
2	0	2	30	1
2	0	2	31	1
2	0	2	31	1
2	0	2	32	1
2	0	2	32	1
2	0	2	33	1
2	0	3	19	1
2	0	3	25	1
2	0	3	30	1
2	0	3	31	1
2	0	3	32	1
2	0	3	33	1
2	0	3	34	1
2	0	3	35	1
2	0	3	35	1
2	0	4	26	1
2	0	4	29	1
2	0	4	30	1
2	0	4	30	1
2	0	4	30	1
2	0	4	31	1
2	0	4	33	1
2	0	4	33	1
2	0	4	34	1
2	0	4	35	1
2	1	9	24	1
2	1	9	25	1
2	1	9	25	1
2	1	9	26	1
2	1	9	27	1
2	1	9	27	1
2	1	9	28	1
2	1	9	29	1
2	1	9	30	1
2	1	9	30	1
2	1	9	31	1
2	1	9	31	1
2	1	9	32	1
2	1	9	33	1
2	1	9	35	1
2	1	10	19	1
2	1	10	20	1
2	1	10	22	1
2	1	10	25	1
2	1	10	26	1
2	1	10	27	1
2	1	10	29	1
2	1	10	30	1
2	1	10	33	1
2	1	10	33	1
2	1	10	34	1
2	1	10	34	1
2	1	10	35	1
2	1	10	35	1
2	1	10	35	1
2	1	11	24	1
2	1	11	27	1
2	1	11	29	1
2	1	11	32	1
2	1	11	34	1
2	1	11	34	1
2	1	11	34	1
2	1	11	35	1
2	1	11	35	1
2	1	12	26	1
2	1	12	26	1
2	1	12	28	1
2	1	12	28	1
2	1	12	28	1
2	1	12	30	1
2	1	12	32	1
2	1	12	33	1
2	1	12	34	1
2	1	12	35	1
2	1	12	35	1
2	1	12	35	1
2	1	12	35	1
3	0	1	35	0
3	0	1	35	0
3	0	1	35	0
3	0	1	35	0
3	0	1	35	0
3	0	1	35	0
3	0	2	35	0
3	0	2	35	0
3	0	2	35	0
3	0	2	35	0
3	0	2	35	0
3	0	2	35	0
3	0	2	35	0
3	0	2	35	0
3	0	2	35	0
3	0	2	35	0
3	0	2	35	0
3	0	2	35	0
3	0	3	35	0
3	0	3	35	0
3	0	3	35	0
3	0	3	35	0
3	0	3	35	0
3	0	3	35	0
3	0	3	35	0
3	0	3	35	0
3	0	3	35	0
3	0	3	35	0
3	0	3	35	0
3	0	4	35	0
3	0	4	35	0
3	0	4	35	0
3	0	4	35	0
3	0	4	35	0
3	0	4	35	0
3	0	4	35	0
3	0	4	35	0
3	0	4	35	0
3	0	4	35	0
3	0	4	35	0
3	0	4	35	0
3	1	6	35	0
3	1	6	35	0
3	1	6	35	0
3	1	6	35	0
3	1	6	35	0
3	1	6	35	0
3	1	6	35	0
3	1	7	35	0
3	1	7	35	0
3	1	7	35	0
3	1	7	35	0
3	1	7	35	0
3	1	8	35	0
3	1	8	35	0
3	1	8	35	0
3	1	8	35	0
3	1	8	35	0
3	1	8	35	0
3	1	8	35	0
3	0	1	20	1
3	0	1	21	1
3	0	1	24	1
3	0	1	27	1
3	0	1	28	1
3	0	1	30	1
3	0	1	30	1
3	0	1	31	1
3	0	1	32	1
3	0	1	34	1
3	0	1	34	1
3	0	2	22	1
3	0	2	30	1
3	0	2	30	1
3	0	2	32	1
3	0	2	32	1
3	0	2	34	1
3	0	2	34	1
3	0	2	35	1
3	0	3	28	1
3	0	3	30	1
3	0	3	31	1
3	0	3	33	1
3	0	3	35	1
3	0	3	35	1
3	0	4	30	1
3	0	4	30	1
3	0	4	31	1
3	0	4	31	1
3	0	4	32	1
3	1	5	20	1
3	1	5	22	1
3	1	5	29	1
3	1	5	29	1
3	1	5	30	1
3	1	5	30	1
3	1	5	30	1
3	1	5	30	1
3	1	5	31	1
3	1	5	32	1
3	1	5	34	1
3	1	5	34	1
3	1	5	35	1
3	1	5	35	1
3	1	5	35	1
3	1	5	35	1
3	1	5	35	1
3	1	5	35	1
3	1	5	35	1
3	1	5	35	1
3	1	5	35	1
3	1	6	23	1
3	1	6	26	1
3	1	6	27	1
3	1	6	28	1
3	1	6	28	1
3	1	6	28	1
3	1	6	29	1
3	1	6	30	1
3	1	6	31	1
3	1	6	32	1
3	1	7	19	1
3	1	7	25	1
3	1	7	25	1
3	1	7	26	1
3	1	7	28	1
3	1	7	29	1
3	1	7	30	1
3	1	7	30	1
3	1	7	30	1
3	1	7	31	1
3	1	7	33	1
3	1	7	33	1
3	1	7	34	1
3	1	8	21	1
3	1	8	23	1
3	1	8	25	1
3	1	8	28	1
3	1	8	29	1
3	1	8	29	1
3	1	8	30	1
3	1	8	31	1
3	1	8	31	1
3	1	8	31	1
3	1	8	32	1
3	1	8	32	1
3	1	8	34	1
